# Supplementary material for: Fungal genomes: suffering with functional annotation errors
Source: IMA Fungus. 2021 Nov 1;12:32. doi: 10.1186/s43008-021-00083-x (PMC8559351; doi:10.1186/s43008-021-00083-x)
Supplement: Supplementary file 1 — Additional file 1. Sequences annotated with the term calcium dependent protein kinase. [file 43008_2021_83_MOESM1_ESM.xls]

## Sheet: CDPK
Supplementary File 1: Sequences with annotation name calcium dependent protein kinase
Sequences ID with Annotation Name	Species Name	Species with CDPK Proteins (Unique species)
>OAG14345.1 calcium/calmodulin-dependent protein kinase type 2	Alternaria alternata]	Alternaria alternata
>OAG21993.1 calcium-independent protein kinase C	Alternaria alternata]	Alternaria sp. MG1
>RII04983.1 calcium-independent protein kinase C	Alternaria sp. MG1]	Ascosphaera apis ARSEF 7405
>RII21203.1 calcium/calmodulin-dependent protein kinase type 2	Alternaria sp. MG1]	Aspergillus aculeatinus CBS 121060
>KZZ90074.1 calcium/calmodulin dependent protein kinase	Ascosphaera apis ARSEF 7405]	Aspergillus arachidicola
>KZZ95741.1 calcium/calmodulin-dependent protein kinase	Ascosphaera apis ARSEF 7405]	Aspergillus bombycis
>KZZ96981.1 Calcium/calmodulin-dependent/calcium-dependent protein kinase	Ascosphaera apis ARSEF 7405]	Aspergillus brunneoviolaceus CBS 621.78
>RAH72630.1 calcium/calmodulin-dependent protein kinase	Aspergillus aculeatinus CBS 121060]	Aspergillus campestris IBT 28561
>PIG81581.1 calcium/calmodulin-dependent protein kinase	Aspergillus arachidicola]	Aspergillus candidus
>PIG82908.1 calcium/calmodulin-dependent protein kinase kinase	Aspergillus arachidicola]	Aspergillus clavatus NRRL 1
>PIG85730.1 calcium/calmodulin dependent protein kinase	Aspergillus arachidicola]	Aspergillus costaricaensis CBS 115574
>PIG88260.1 calcium/calmodulin-dependent protein kinase type I	Aspergillus arachidicola]	Aspergillus ellipticus CBS 707.79
>OGM42459.1 calcium/calmodulin-dependent protein kinase kinase	Aspergillus bombycis]	Aspergillus eucalypticola CBS 122712
>OGM42610.1 putative calcium/calmodulin-dependent protein kinase type	Aspergillus bombycis]	Aspergillus fijiensis CBS 313.89
>OGM44880.1 calcium/calmodulin-dependent protein kinase, partial	Aspergillus bombycis]	Aspergillus fischeri NRRL 181
>OGM45827.1 calcium/calmodulin-dependent protein kinase type I	Aspergillus bombycis]	Aspergillus flavus
>RAH40888.1 calcium/calmodulin-dependent protein kinase	Aspergillus brunneoviolaceus CBS 621.78]	Aspergillus heteromorphus CBS 117.55
>RAH48570.1 calcium/calmodulin-dependent protein kinase	Aspergillus brunneoviolaceus CBS 621.78]	Aspergillus homomorphus CBS 101889
>PKY01354.1 putative calcium/calmodulin dependent protein kinase	Aspergillus campestris IBT 28561]	Aspergillus ibericus CBS 121593
>PKY06470.1 putative calcium/calmodulin-dependent protein kinase	Aspergillus campestris IBT 28561]	Aspergillus indologenus CBS 114.80
>PKY08276.1 putative calcium/calmodulin dependent protein kinase	Aspergillus campestris IBT 28561]	Aspergillus japonicus CBS 114.51
>PLB34316.1 putative calcium/calmodulin-dependent protein kinase	Aspergillus candidus]	Aspergillus kawachii IFO 4308
>PLB40833.1 putative calcium/calmodulin dependent protein kinase	Aspergillus candidus]	Aspergillus lacticoffeatus CBS 101883
>XP_001270951.1 calcium/calmodulin dependent protein kinase, putative	Aspergillus clavatus NRRL 1]	Aspergillus lentulus
>XP_001271455.1 calcium/calmodulin dependent protein kinase, putative	Aspergillus clavatus NRRL 1]	Aspergillus luchuensis
>XP_001272831.1 calcium/calmodulin-dependent protein kinase, putative	Aspergillus clavatus NRRL 1]	Aspergillus neoniger CBS 115656
>XP_001273932.1 calcium/calmodulin-dependent protein kinase kinase	Aspergillus clavatus NRRL 1]	Aspergillus nidulans FGSC A4
>XP_001275785.1 calcium/calmodulin-dependent protein kinase, putative	Aspergillus clavatus NRRL 1]	Aspergillus nomius NRRL 13137
>XP_025534755.1 calcium/calmodulin dependent protein kinase	Aspergillus costaricaensis CBS 115574]	Aspergillus novofumigatus IBT 16806
>XP_025535402.1 calcium/calmodulin dependent protein kinase	Aspergillus costaricaensis CBS 115574]	Aspergillus phoenicis ATCC 13157
>XP_025539196.1 putative calcium/calmodulin dependent protein kinase	Aspergillus costaricaensis CBS 115574]	Aspergillus piperis CBS 112811
>XP_025540967.1 putative calcium/calmodulin-dependent protein kinase, partial	Aspergillus costaricaensis CBS 115574]	Aspergillus ruber CBS 135680
>XP_025542825.1 calcium/calmodulin-dependent protein kinase type I	Aspergillus costaricaensis CBS 115574]	Aspergillus saccharolyticus JOP 1030-1
>XP_025544052.1 calcium/calmodulin-dependent protein kinase	Aspergillus costaricaensis CBS 115574]	Aspergillus sclerotiicarbonarius CBS 121057
>PYH87581.1 calcium/calmodulin-dependent protein kinase	Aspergillus ellipticus CBS 707.79]	Aspergillus sclerotioniger CBS 115572
>PWY72828.1 calcium/calmodulin-dependent protein kinase type I	Aspergillus eucalypticola CBS 122712]	Aspergillus steynii IBT 23096
>PWY73289.1 calcium/calmodulin dependent protein kinase	Aspergillus eucalypticola CBS 122712]	Aspergillus taichungensis
>PWY76685.1 calcium/calmodulin dependent protein kinase	Aspergillus eucalypticola CBS 122712]	Aspergillus terreus NIH2624
>RAK71583.1 calcium/calmodulin-dependent protein kinase	Aspergillus fijiensis CBS 313.89]	Aspergillus udagawae
>RAK73548.1 calcium/calmodulin-dependent protein kinase	Aspergillus fijiensis CBS 313.89]	Aspergillus uvarum CBS 121591
>EAW18931.1 calcium/calmodulin-dependent protein kinase, putative	Aspergillus fischeri NRRL 181]	Aspergillus vadensis CBS 113365
>EAW20707.1 calcium/calmodulin dependent protein kinase, putative	Aspergillus fischeri NRRL 181]	Aspergillus violaceofuscus CBS 115571
>EAW21607.1 calcium/calmodulin dependent protein kinase, putative	Aspergillus fischeri NRRL 181]	Aspergillus welwitschiae
>EAW24016.1 calcium/calmodulin-dependent protein kinase, putative	Aspergillus fischeri NRRL 181]	Aureobasidium melanogenum CBS 110374
>EAW24141.1 calcium/calmodulin-dependent protein kinase kinase	Aspergillus fischeri NRRL 181]	Basidiobolus meristosporus CBS 931.73
>RAQ44572.1 calcium/calmodulin-dependent protein kinase type I	Aspergillus flavus]	Blastomyces dermatitidis ATCC 18188
>RAQ47170.1 putative calcium/calmodulin-dependent protein kinase type	Aspergillus flavus]	Blumeria graminis f. sp. hordei DH14
>RAQ47327.1 calcium/calmodulin-dependent protein kinase	Aspergillus flavus]	Brettanomyces bruxellensis AWRI1499
>RAQ50583.1 calcium/calmodulin-dependent protein kinase kinase	Aspergillus flavus]	Byssochlamys spectabilis No. 5
>RAQ54720.1 calcium/calmodulin dependent protein kinase	Aspergillus flavus]	Cadophora sp. DSE1049
>PWY69688.1 calcium/calmodulin-dependent protein kinase	Aspergillus heteromorphus CBS 117.55]	Candida albicans 12C
>PWY70184.1 calcium/calmodulin dependent protein kinase	Aspergillus heteromorphus CBS 117.55]	Candida dubliniensis CD36
>RAL10094.1 calcium/calmodulin-dependent protein kinase	Aspergillus homomorphus CBS 101889]	Candida orthopsilosis Co 90-125
>RAL13790.1 putative calcium/calmodulin-dependent protein kinase	Aspergillus homomorphus CBS 101889]	Candida tropicalis MYA-3404
>RAK96387.1 putative calcium/calmodulin dependent protein kinase	Aspergillus ibericus CBS 121593]	Cenococcum geophilum 1.58
>RAL05619.1 calcium/calmodulin dependent protein kinase	Aspergillus ibericus CBS 121593]	Chaetomium thermophilum var. thermophilum DSM 1495
>PYI27627.1 calcium/calmodulin-dependent protein kinase	Aspergillus indologenus CBS 114.80]	Cladophialophora bantiana CBS 173.52
>PYI29727.1 calcium/calmodulin-dependent protein kinase type I	Aspergillus indologenus CBS 114.80]	Cladophialophora immunda
>RAH78198.1 calcium/calmodulin-dependent protein kinase type I	Aspergillus japonicus CBS 114.51]	Claviceps purpurea 20.1
>RAH83905.1 calcium/calmodulin-dependent protein kinase	Aspergillus japonicus CBS 114.51]	Clohesyomyces aquaticus
>GAA82038.1 calcium/calmodulin dependent protein kinase	Aspergillus kawachii IFO 4308]	Coccidioides immitis H538.4
>GAA82181.1 calcium/calmodulin-dependent protein kinase	Aspergillus kawachii IFO 4308]	Coccidioides posadasii C735 delta SOWgp
>GAA84918.1 calcium/calmodulin-dependent protein kinase type I	Aspergillus kawachii IFO 4308]	Colletotrichum fioriniae PJ7
>GAA85432.1 calcium/calmodulin-dependent protein kinase	Aspergillus kawachii IFO 4308]	Colletotrichum gloeosporioides Cg-14
>GAA89889.1 calcium/calmodulin dependent protein kinase	Aspergillus kawachii IFO 4308]	Colletotrichum higginsianum
>GAA91668.1 calcium/calmodulin dependent protein kinase	Aspergillus kawachii IFO 4308]	Colletotrichum incanum
>PYH54958.1 calcium/calmodulin dependent protein kinase	Aspergillus lacticoffeatus CBS 101883]	Colletotrichum nymphaeae SA-01
>PYH58297.1 calcium/calmodulin dependent protein kinase	Aspergillus lacticoffeatus CBS 101883]	Colletotrichum orbiculare MAFF 240422
>PYH62980.1 calcium/calmodulin-dependent protein kinase	Aspergillus lacticoffeatus CBS 101883]	Colletotrichum orchidophilum
>GAQ06407.1 calcium/calmodulin-dependent protein kinase	Aspergillus lentulus]	Colletotrichum salicis
>GAQ09069.1 calcium/calmodulin-dependent protein kinase kinase 1	Aspergillus lentulus]	Colletotrichum simmondsii
>GAQ11440.1 calcium/calmodulin-dependent protein kinase type 1	Aspergillus lentulus]	Colletotrichum sublineola
>GAT20090.1 calcium/calmodulin-dependent protein kinase	Aspergillus luchuensis]	Colletotrichum tofieldiae
>GAT24473.1 calcium/calmodulin-dependent protein kinase type I	Aspergillus luchuensis]	Coniella lustricola
>GAT26720.1 calcium/calmodulin-dependent protein kinase	Aspergillus luchuensis]	Coniochaeta ligniaria NRRL 30616
>GAT26882.1 calcium/calmodulin dependent protein kinase	Aspergillus luchuensis]	Cordyceps brongniartii RCEF 3172
>PYH30484.1 calcium/calmodulin dependent protein kinase	Aspergillus neoniger CBS 115656]	Cordyceps fumosorosea ARSEF 2679
>PYH30788.1 calcium/calmodulin dependent protein kinase	Aspergillus neoniger CBS 115656]	Cordyceps militaris CM01
>PYH34418.1 putative calcium/calmodulin dependent protein kinase	Aspergillus neoniger CBS 115656]	Cyphellophora europaea CBS 101466
>PYH39074.1 calcium/calmodulin-dependent protein kinase type I	Aspergillus neoniger CBS 115656]	Diaporthe ampelina
>CBF77416.1 TPA: calcium/calmodulin-dependent protein kinase, putative (Eurofung)	Aspergillus nidulans FGSC A4]	Diaporthe helianthi
>CBF77936.1 TPA: calcium/calmodulin-dependent protein kinase CMKC (Eurofung)	Aspergillus nidulans FGSC A4]	Diplocarpon rosae
>KNG80205.1 calcium/calmodulin-dependent protein kinase kinase	Aspergillus nomius NRRL 13137]	Diplodia corticola
>KNG88423.1 calcium/calmodulin-dependent protein kinase type I	Aspergillus nomius NRRL 13137]	Drechmeria coniospora
>KNG89040.1 calcium/calmodulin-dependent protein kinase	Aspergillus nomius NRRL 13137]	Emmonsia parva UAMH 139
>KNG89080.1 putative calcium/calmodulin-dependent protein kinase type	Aspergillus nomius NRRL 13137]	Erysiphe necator
>PKX91971.1 putative calcium/calmodulin dependent protein kinase	Aspergillus novofumigatus IBT 16806]	Eutypa lata UCREL1
>PKX93466.1 putative calcium/calmodulin dependent protein kinase	Aspergillus novofumigatus IBT 16806]	Exophiala dermatitidis NIH/UT8656
>PKX96791.1 calcium/calmodulin-dependent protein kinase	Aspergillus novofumigatus IBT 16806]	Exophiala mesophila
>PKX98270.1 putative calcium/calmodulin-dependent protein kinase	Aspergillus novofumigatus IBT 16806]	Exophiala oligosperma
>PKX99176.1 putative calcium/calmodulin-dependent protein kinase	Aspergillus novofumigatus IBT 16806]	Exophiala sideris
>RDK40090.1 calcium/calmodulin dependent protein kinase	Aspergillus phoenicis ATCC 13157]	Exophiala spinifera
>RDK44151.1 calcium/calmodulin-dependent protein kinase	Aspergillus phoenicis ATCC 13157]	Exophiala xenobiotica
>RAH54307.1 calcium/calmodulin-dependent protein kinase type I	Aspergillus piperis CBS 112811]	Fonsecaea erecta
>RAH56893.1 calcium/calmodulin dependent protein kinase	Aspergillus piperis CBS 112811]	Fonsecaea monophora
>RAH57953.1 putative calcium/calmodulin dependent protein kinase	Aspergillus piperis CBS 112811]	Fonsecaea multimorphosa
>EYE98005.1 putative calcium/calmodulin-dependent protein kinase	Aspergillus ruber CBS 135680]	Fonsecaea nubica
>PYH40316.1 calcium/calmodulin-dependent protein kinase	Aspergillus saccharolyticus JOP 1030-1]	Fonsecaea pedrosoi CBS 271.37
>PYH49194.1 calcium/calmodulin-dependent protein kinase	Aspergillus saccharolyticus JOP 1030-1]	Fusarium fujikuroi
>PYI08452.1 putative calcium/calmodulin dependent protein kinase	Aspergillus sclerotiicarbonarius CBS 121057]	Fusarium mangiferae
>PYI08465.1 calcium/calmodulin-dependent protein kinase	Aspergillus sclerotiicarbonarius CBS 121057]	Fusarium sp. FIESC_12
>PWY66378.1 calcium/calmodulin dependent protein kinase	Aspergillus sclerotioniger CBS 115572]	Glomus cerebriforme
>PWY85699.1 calcium/calmodulin dependent protein kinase	Aspergillus sclerotioniger CBS 115572]	Glonium stellatum
>PWY89479.1 putative calcium/calmodulin-dependent protein kinase	Aspergillus sclerotioniger CBS 115572]	Grosmannia clavigera kw1407
>PWY89494.1 putative calcium/calmodulin dependent protein kinase	Aspergillus sclerotioniger CBS 115572]	Hanseniaspora valbyensis NRRL Y-1626
>PLB53094.1 putative calcium/calmodulin dependent protein kinase	Aspergillus steynii IBT 23096]	Histoplasma capsulatum G186AR
>PLN80481.1 putative calcium/calmodulin dependent protein kinase	Aspergillus taichungensis]	Kluyveromyces marxianus
>PLN86277.1 putative calcium/calmodulin-dependent protein kinase	Aspergillus taichungensis]	Lepidopterella palustris CBS 459.81
>EAU38110.1 calcium/calmodulin-dependent protein kinase	Aspergillus terreus NIH2624]	Leptosphaeria maculans JN3
>EAU38296.1 calcium/calmodulin-dependent protein kinase type I	Aspergillus terreus NIH2624]	Leucosporidium creatinivorum
>GAO82229.1 calcium/calmodulin-dependent protein kinase kinase 1	Aspergillus udagawae]	Lichtheimia corymbifera JMRC:FSU:9682
>GAO85366.1 calcium/calmodulin-dependent protein kinase type I	Aspergillus udagawae]	Lodderomyces elongisporus NRRL YB-4239
>GAO87247.1 calcium/calmodulin-dependent protein kinase	Aspergillus udagawae]	Madurella mycetomatis
>PYH76664.1 calcium/calmodulin-dependent protein kinase type I	Aspergillus uvarum CBS 121591]	Malassezia pachydermatis
>PYH86596.1 calcium/calmodulin-dependent protein kinase	Aspergillus uvarum CBS 121591]	Malassezia restricta
>PYH63561.1 calcium/calmodulin-dependent protein kinase type I	Aspergillus vadensis CBS 113365]	Marssonina brunnea f. sp. 'multigermtubi' MB_m1
>PYH74052.1 calcium/calmodulin dependent protein kinase	Aspergillus vadensis CBS 113365]	Meliniomyces bicolor E
>PYH74504.1 calcium/calmodulin-dependent protein kinase	Aspergillus vadensis CBS 113365]	Metarhizium acridum CQMa 102
>PYI19735.1 calcium/calmodulin-dependent protein kinase type I	Aspergillus violaceofuscus CBS 115571]	Metarhizium album ARSEF 1941
>PYI22163.1 calcium/calmodulin-dependent protein kinase	Aspergillus violaceofuscus CBS 115571]	Metarhizium anisopliae
>RDH30589.1 calcium/calmodulin-dependent protein kinase	Aspergillus welwitschiae]	Metarhizium brunneum ARSEF 3297
>KEQ57817.1 calcium/calmodulin dependent protein kinase-like protein	Aureobasidium melanogenum CBS 110374]	Metarhizium guizhouense ARSEF 977
>KEQ59544.1 calcium/calmodulin dependent protein kinase	Aureobasidium melanogenum CBS 110374]	Metarhizium majus ARSEF 297
>ORX96447.1 calcium/calmodulin dependent protein kinase 2	Basidiobolus meristosporus CBS 931.73]	Metarhizium rileyi RCEF 4871
>ORX98102.1 calcium/calmodulin-dependent protein kinase 1	Basidiobolus meristosporus CBS 931.73]	Microsporum canis CBS 113480
>EGE84548.2 calcium/calmodulin dependent protein kinase	Blastomyces dermatitidis ATCC 18188]	Moelleriella libera RCEF 2490
>CCU74464.1 calcium/calmodulin-dependent protein kinase kinase 2/serine/threonine-protein kinase ssp1	Blumeria graminis f. sp. hordei DH14]	Mucor ambiguus
>CCU76224.1 calcium/calmodulin-dependent protein kinase	Blumeria graminis f. sp. hordei DH14]	Neofusicoccum parvum UCRNP2
>CCU77318.1 calcium/calmodulin dependent protein kinase	Blumeria graminis f. sp. hordei DH14]	Neurospora tetrasperma FGSC 2508
>CCU81422.1 putative calcium/calmodulin-dependent protein kinase/putative serine / threonine-protein kinase	Blumeria graminis f. sp. hordei DH14]	Ogataea parapolymorpha DL-1
>CCU81835.1 calcium-dependent protein kinase	Blumeria graminis f. sp. hordei DH14]	Oidium neolycopersici
>CCU82552.1 calcium/calmodulin dependent protein kinase C,putative	Blumeria graminis f. sp. hordei DH14]	Ophiocordyceps sinensis CO18
>EIF45535.1 calcium calmodulin-dependent protein kinase ii	Brettanomyces bruxellensis AWRI1499]	Ophiostoma piceae UAMH 11346
>GAD93407.1 calcium/calmodulin-dependent protein kinase, putative	Byssochlamys spectabilis No. 5]	Paracoccidioides lutzii Pb01
>GAD96138.1 calcium/calmodulin-dependent protein kinase	Byssochlamys spectabilis No. 5]	Paraphaeosphaeria sporulosa
>GAD96440.1 calcium/calmodulin dependent protein kinase, putative	Byssochlamys spectabilis No. 5]	Penicillium expansum
>GAD96821.1 calcium/calmodulin dependent protein kinase, putative	Byssochlamys spectabilis No. 5]	Penicillium italicum
>GAD97930.1 calcium/calmodulin-dependent protein kinase kinase	Byssochlamys spectabilis No. 5]	Penicillium sp. 'occitanis'
>PVH85530.1 BcCMK3, calcium/calmodulin-dependent protein kinase	Cadophora sp. DSE1049]	Pezoloma ericae
>KGT67646.1 calcium/calmodulin-dependent protein kinase kinase	Candida albicans 12C]	Phaeoacremonium minimum UCRPA7
>KNE00868.1 calcium calmodulin-dependent protein kinase ii		Phaeomoniella chlamydospora
>CAX42958.1 calcium/calmodulin-dependent protein kinase II, putative	Candida dubliniensis CD36]	Phialocephala scopiformis
>CAX44212.1 calcium/calmodulin-dependent protein kinase, putative	Candida dubliniensis CD36]	Phialocephala subalpina
>CCG25691.1 Cmk1 calcium/calmodulin-dependent protein kinase II	Candida orthopsilosis Co 90-125]	Phialophora americana
>EER35151.1 calcium/calmodulin-dependent protein kinase II	Candida tropicalis MYA-3404]	Phialosimplex sp. HF37
>OCK90685.1 calcium-independent protein kinase C	Cenococcum geophilum 1.58]	Phycomyces blakesleeanus NRRL 1555(-)
>OCK92833.1 calcium/calmodulin-dependent protein kinase-like protein	Cenococcum geophilum 1.58]	Piptocephalis cylindrospora
>EGS19152.1 calcium/calmodulin-dependent protein kinase-like protein	Chaetomium thermophilum var. thermophilum DSM 1495]	Piromyces finnis
>EGS22099.1 calcium/calmodulin dependent protein kinase-like protein	Chaetomium thermophilum var. thermophilum DSM 1495]	Pochonia chlamydosporia 170
>KIW92034.1 calcium/calmodulin-dependent protein kinase	Cladophialophora bantiana CBS 173.52]	Podospora comata
>KIW23220.1 calcium/calmodulin-dependent protein kinase	Cladophialophora immunda]	Protomyces lactucaedebilis
>CCE30895.1 related to calcium/calmodulin dependent protein kinase C	Claviceps purpurea 20.1]	Pseudocercospora fijiensis CIRAD86
>ORY12787.1 calcium/calmodulin dependent protein kinase-like protein	Clohesyomyces aquaticus]	Pseudomassariella vexata
>KMU84896.1 calcium/calmodulin-dependent protein kinase kinase 2	Coccidioides immitis H538.4]	Pseudozyma hubeiensis SY62
>KMU86286.1 calcium/calmodulin-dependent protein kinase	Coccidioides immitis H538.4]	Purpureocillium lilacinum
>KMU88610.1 calcium/calmodulin-dependent protein kinase kinase 2	Coccidioides immitis H538.4]	Pyrenochaeta sp. DS3sAY3a
>KMU88981.1 calcium/calmodulin-dependent protein kinase type II	Coccidioides immitis H538.4]	Pyrenophora tritici-repentis
>KMU90313.1 calcium/calmodulin-dependent protein kinase	Coccidioides immitis H538.4]	Ramularia collo-cygni
>KMU92297.1 calcium-dependent protein kinase 3	Coccidioides immitis H538.4]	Rhinocladiella mackenziei CBS 650.93
>EER27419.1 calcium/calmodulin dependent protein kinase C, putative	Coccidioides posadasii C735 delta SOWgp]	Rhizoclosmatium globosum
>EER29494.1 calcium/calmodulin-dependent protein kinase, putative	Coccidioides posadasii C735 delta SOWgp]	Rhizoctonia solani
>EXF73890.1 calcium/calmodulin-dependent protein kinase	Colletotrichum fioriniae PJ7]	Rhynchosporium agropyri
>EXF80105.1 calcium-independent protein kinase C	Colletotrichum fioriniae PJ7]	Rhynchosporium commune
>EXF80268.1 calcium/calmodulin-dependent protein kinase type 1B	Colletotrichum fioriniae PJ7]	Rhynchosporium secalis
>EQB51949.1 calcium/calmodulin-dependent protein kinase type 1B	Colletotrichum gloeosporioides Cg-14]	Rosellinia necatrix
>EQB52593.1 calcium/calmodulin-dependent protein kinase type 1B	Colletotrichum gloeosporioides Cg-14]	Rutstroemia sp. NJR-2017a BBW
>CCF33283.1 calcium/calmodulin-dependent protein kinase	Colletotrichum higginsianum]	Schizosaccharomyces pombe
>CCF33729.1 calcium-independent protein kinase C	Colletotrichum higginsianum]	Sclerotinia borealis F-4128
>CCF34475.1 calcium/calmodulin-dependent protein kinase type 1B	Colletotrichum higginsianum]	Sodiomyces alkalinus F11
>CCF42372.1 calcium/calmodulin dependent protein kinase	Colletotrichum higginsianum]	Sphaerulina musiva SO2202
>CCF45107.1 calcium/calmodulin-dependent protein kinase kinase	Colletotrichum higginsianum]	Sporisorium reilianum SRZ2
>CCF47418.1 calcium/calmodulin-dependent protein kinase type 1B	Colletotrichum higginsianum]	Sporothrix insectorum RCEF 264
>OHW92990.1 calcium calmodulin-dependent protein kinase	Colletotrichum incanum]	Sporothrix schenckii 1099-18
>OHW94027.1 calcium-dependent protein kinase	Colletotrichum incanum]	Stagonospora sp. SRC1lsM3a
>KXH41417.1 calcium-independent protein kinase C	Colletotrichum nymphaeae SA-01]	Stemphylium lycopersici
>ENH76692.1 calcium calmodulin-dependent protein kinase	Colletotrichum orbiculare MAFF 240422]	Talaromyces islandicus
>ENH81064.1 calcium calmodulin dependent protein kinase	Colletotrichum orbiculare MAFF 240422]	Talaromyces marneffei ATCC 18224
>ENH88533.1 calcium calmodulin-dependent protein kinase	Colletotrichum orbiculare MAFF 240422]	Talaromyces stipitatus ATCC 10500
>OHF00505.1 calcium-independent protein kinase C	Colletotrichum orchidophilum]	Terfezia boudieri ATCC MYA-4762
>OHF04517.1 calcium/calmodulin dependent protein kinase	Colletotrichum orchidophilum]	Trichoderma atroviride IMI 206040
>KXH63859.1 calcium-independent protein kinase C	Colletotrichum salicis]	Trichoderma citrinoviride
>KXH45190.1 calcium-independent protein kinase C	Colletotrichum simmondsii]	Trichoderma gamsii
>KDN60648.1 putative calcium/calmodulin-dependent protein kinase type 1B	Colletotrichum sublineola]	Trichoderma guizhouense
>KDN64560.1 putative calcium/calmodulin dependent protein kinase	Colletotrichum sublineola]	Trichoderma longibrachiatum ATCC 18648
>KDN69958.1 putative calcium/calmodulin-dependent protein kinase type 1B	Colletotrichum sublineola]	Trichoderma parareesei
>KZL66695.1 serine/threonine protein kinase (calcium/calmodulin dependent protein kinase)	Colletotrichum tofieldiae]	Trichoderma reesei QM6a
>KZL70338.1 calcium-dependent protein kinase	Colletotrichum tofieldiae]	Trichoderma virens Gv29-8
>KZL74838.1 calcium/calmodulin-dependent protein kinase, partial	Colletotrichum tofieldiae]	Trichophyton mentagrophytes
>KZL75737.1 calcium calmodulin-dependent protein kinase type I	Colletotrichum tofieldiae]	Tuber borchii
>KZL77719.1 calcium/calmodulin-dependent protein kinase type 1B	Colletotrichum tofieldiae]	Umbilicaria pustulata
>PSR92391.1 calcium/calmodulin-dependent protein kinase 1	Coniella lustricola]	Uncinocarpus reesii 1704
>OIW26573.1 calcium calmodulin-dependent protein kinase	Coniochaeta ligniaria NRRL 30616]	Ustilago bromivora
>OIW34532.1 calcium/calmodulin-dependent protein kinase	Coniochaeta ligniaria NRRL 30616]	Ustilago hordei
>OAA36029.1 Calcium/calmodulin-dependent/calcium-dependent protein kinase	Cordyceps brongniartii RCEF 3172]	Verruconis gallopava
>OAA36593.1 Calcium/calmodulin-dependent/calcium-dependent protein kinase	Cordyceps brongniartii RCEF 3172]	Verticillium alfalfae VaMs.102
>OAA39521.1 calcium/calmodulin-dependent protein kinase kinase	Cordyceps brongniartii RCEF 3172]	Xanthophyllomyces dendrorhous
>OAA41454.1 Calcium/calmodulin-dependent/calcium-dependent protein kinase	Cordyceps brongniartii RCEF 3172]	Zymoseptoria brevis
>OAA45843.1 calcium/calmodulin-dependent protein kinase type I	Cordyceps brongniartii RCEF 3172]
>OAA50060.1 calcium/calmodulin-dependent protein kinase	Cordyceps brongniartii RCEF 3172]
>OAA38153.1 calcium/calmodulin-dependent protein kinase kinase	Cordyceps fumosorosea ARSEF 2679]
>OAA55456.1 Calcium/calmodulin-dependent/calcium-dependent protein kinase	Cordyceps fumosorosea ARSEF 2679]
>OAA67511.1 calcium/calmodulin-dependent protein kinase	Cordyceps fumosorosea ARSEF 2679]
>OAA69858.1 Calcium/calmodulin-dependent/calcium-dependent protein kinase	Cordyceps fumosorosea ARSEF 2679]
>OAA72286.1 calcium/calmodulin-dependent protein kinase kinase	Cordyceps fumosorosea ARSEF 2679]
>OAA73610.1 calcium/calmodulin-dependent protein kinase type I	Cordyceps fumosorosea ARSEF 2679]
>EGX94070.1 calcium/calmodulin-dependent protein kinase	Cordyceps militaris CM01]
>EGX94436.1 calcium/calmodulin-dependent protein kinase kinase	Cordyceps militaris CM01]
>EGX95480.1 calcium/calmodulin-dependent protein kinase, putative	Cordyceps militaris CM01]
>EGX96655.1 calcium/calmodulin-dependent protein kinase type I	Cordyceps militaris CM01]
>ETN36976.1 calcium/calmodulin-dependent protein kinase	Cyphellophora europaea CBS 101466]
>KKY32481.1 putative calcium-dependent protein kinase	Diaporthe ampelina]
>KKY34802.1 putative calcium calmodulin-dependent protein kinase	Diaporthe ampelina]
>KKY36850.1 putative calcium calmodulin-dependent protein kinase	Diaporthe ampelina]
>POS68795.1 calcium/calmodulin dependent protein kinase	Diaporthe helianthi]
>POS75021.1 calcium-dependent protein kinase	Diaporthe helianthi]
>POS76670.1 calcium/calmodulin-dependent protein kinase kinase 2	Diaporthe helianthi]
>POS81082.1 calcium-independent protein kinase C	Diaporthe helianthi]
>PBP15539.1 calcium/calmodulin-dependent protein kinase	Diplocarpon rosae]
>PBP17702.1 BcCMK3, calcium/calmodulin-dependent protein kinase	Diplocarpon rosae]
>PBP17932.1 calcium/calmodulin-dependent protein kinase	Diplocarpon rosae]
>PBP24271.1 putative calcium/calmodulin-dependent protein kinase	Diplocarpon rosae]
>PBP27380.1 calcium/calmodulin-dependent protein kinase	Diplocarpon rosae]
>XP_020129138.1 calcium calmodulin-dependent protein kinase	Diplodia corticola]
>XP_020131849.1 calcium calmodulin-dependent protein kinase type i	Diplodia corticola]
>XP_020134427.1 calcium calmodulin-dependent protein kinase kinase	Diplodia corticola]
>XP_020134442.1 calcium calmodulin-dependent protein kinase type 1b	Diplodia corticola]
>KYK57453.1 Calcium/calmodulin-dependent/calcium-dependent protein kinase	Drechmeria coniospora]
>KLJ12785.1 calcium/calmodulin-dependent protein kinase kinase	Emmonsia parva UAMH 139]
>KHJ31643.1 putative calcium calmodulin-dependent protein kinase	Erysiphe necator]
>KHJ35744.1 putative calcium calmodulin-dependent protein kinase	Erysiphe necator]
>EMR61549.1 putative calcium calmodulin-dependent protein kinase protein	Eutypa lata UCREL1]
>EMR61978.1 putative calcium-dependent protein kinase protein	Eutypa lata UCREL1]
>EMR64333.1 putative calcium calmodulin-dependent protein kinase protein	Eutypa lata UCREL1]
>EMR68792.1 putative calcium calmodulin-dependent protein kinase protein	Eutypa lata UCREL1]
>EMR69247.1 putative calcium-independent protein kinase c protein	Eutypa lata UCREL1]
>EMR72739.1 putative calcium calmodulin-dependent protein kinase type i protein	Eutypa lata UCREL1]
>XP_009154159.1 calcium/calmodulin-dependent protein kinase	Exophiala dermatitidis NIH/UT8656]
>XP_009156376.1 calcium/calmodulin-dependent protein kinase kinase	Exophiala dermatitidis NIH/UT8656]
>XP_009159838.1 calcium/calmodulin-dependent protein kinase kinase	Exophiala dermatitidis NIH/UT8656]
>KIV90267.1 calcium/calmodulin-dependent protein kinase	Exophiala mesophila]
>KIW48100.1 calcium/calmodulin-dependent protein kinase	Exophiala oligosperma]
>KIV85799.1 calcium/calmodulin-dependent protein kinase	Exophiala sideris]
>KIV85800.1 calcium/calmodulin-dependent protein kinase, variant	Exophiala sideris]
>XP_016240391.1 calcium/calmodulin-dependent protein kinase	Exophiala spinifera]
>KIW57413.1 calcium/calmodulin-dependent protein kinase	Exophiala xenobiotica]
>OAP54339.1 calcium/calmodulin-dependent protein kinase kinase	Fonsecaea erecta]
>OAP63528.1 calcium/calmodulin-dependent protein kinase	Fonsecaea erecta]
>OAG39386.1 calcium/calmodulin-dependent protein kinase	Fonsecaea monophora]
>OAL32937.1 calcium/calmodulin-dependent protein kinase	Fonsecaea multimorphosa]
>OAL37417.1 calcium/calmodulin-dependent protein kinase	Fonsecaea nubica]
>KIW83554.1 calcium/calmodulin-dependent protein kinase	Fonsecaea pedrosoi CBS 271.37]
>SCO10672.1 related to calcium/calmodulin dependent protein kinase C	Fusarium fujikuroi]
>CVK89163.1 related to calcium/calmodulin dependent protein kinase C	Fusarium mangiferae]
>RFN45479.1 calcium/calmodulin-dependent protein kinase	Fusarium sp. FIESC_12]
>RIA92459.1 calcium/calmodulin-dependent protein kinase I	Glomus cerebriforme]
>OCL08484.1 calcium/calmodulin-dependent protein kinase-like protein	Glonium stellatum]
>EFX00903.1 calcium calmodulin-dependent protein kinase	Grosmannia clavigera kw1407]
>EFX02680.1 calcium calmodulin-dependent protein kinase	Grosmannia clavigera kw1407]
>EFX03156.1 calcium calmodulin-dependent protein kinase	Grosmannia clavigera kw1407]
>EFX04635.1 calcium calmodulin-dependent protein kinase	Grosmannia clavigera kw1407]
>OBA24654.1 putative calcium-dependent protein kinase, partial	Hanseniaspora valbyensis NRRL Y-1626]
>EEH03917.1 calcium/calmodulin-dependent protein kinase	Histoplasma capsulatum G186AR]
>EEH08999.1 calcium/calmodulin-dependent protein kinase	Histoplasma capsulatum G186AR]
>EEH11088.1 calcium/calmodulin-dependent protein kinase	Histoplasma capsulatum G186AR]
>BAP71149.1 calcium/calmodulin-dependent protein kinase II	Kluyveromyces marxianus]
>BAP71405.1 calcium/calmodulin-dependent protein kinase type 1D	Kluyveromyces marxianus]
>OCK77512.1 calcium/calmodulin-dependent protein kinase-like protein	Lepidopterella palustris CBS 459.81]
>OCK83391.1 calcium/calmodulin-dependent protein kinase-like protein	Lepidopterella palustris CBS 459.81]
>CBX91447.1 similar to calcium/calmodulin-dependent protein kinase	Leptosphaeria maculans JN3]
>CBX95590.1 similar to calcium/calmodulin-dependent protein kinase	Leptosphaeria maculans JN3]
>CBX98096.1 similar to calcium/calmodulin dependent protein kinase	Leptosphaeria maculans JN3]
>CBX98161.1 similar to calcium/calmodulin dependent protein kinase	Leptosphaeria maculans JN3]
>CBX98974.1 similar to calcium/calmodulin dependent protein kinase	Leptosphaeria maculans JN3]
>ORY66800.1 calcium/calmodulin-dependent protein kinase type I	Leucosporidium creatinivorum]
>CDH49909.1 calcium calmodulin-dependent protein kinasekinase 1	Lichtheimia corymbifera JMRC:FSU:9682]
>CDH54030.1 calcium calmodulin-dependent protein kinase i	Lichtheimia corymbifera JMRC:FSU:9682]
>CDH56659.1 calcium calmodulin-dependent protein kinase	Lichtheimia corymbifera JMRC:FSU:9682]
>CDH57281.1 calcium calmodulin-dependent protein kinase	Lichtheimia corymbifera JMRC:FSU:9682]
>CDH58088.1 calcium calmodulin-dependent protein kinase type1	Lichtheimia corymbifera JMRC:FSU:9682]
>CDH58216.1 calcium calmodulin-dependent protein kinase	Lichtheimia corymbifera JMRC:FSU:9682]
>EDK44208.1 calcium/calmodulin-dependent protein kinase II	Lodderomyces elongisporus NRRL YB-4239]
>KXX75719.1 Calcium and calcium/calmodulin-dependent serine/threonine-protein kinase	Madurella mycetomatis]
>XP_017994091.1 calcium calmodulin-dependent protein kinase	Malassezia pachydermatis]
>AXA48361.1 calcium/calmodulin-dependent protein kinase I	Malassezia restricta]
>AXA49033.1 calcium calmodulin-dependent protein kinase	Malassezia restricta]
>AXA49844.1 calcium/calmodulin-dependent protein kinase I	Malassezia restricta]
>AXA49873.1 calcium/calmodulin-dependent protein kinase kinase 2	Malassezia restricta]
>EKD12089.1 calcium/calmodulin-dependent protein kinase type 2 beta chain	Marssonina brunnea f. sp. 'multigermtubi' MB_m1]
>EKD17851.1 calcium/calmodulin-dependent protein kinase	Marssonina brunnea f. sp. 'multigermtubi' MB_m1]
>EKD18162.1 putative calcium/calmodulin-dependent protein kinase	Marssonina brunnea f. sp. 'multigermtubi' MB_m1]
>EKD18745.1 calcium/calmodulin-dependent protein kinase	Marssonina brunnea f. sp. 'multigermtubi' MB_m1]
>PMD51311.1 calcium-dependent protein kinase	Meliniomyces bicolor E]
>PMD51689.1 calcium/calmodulin-dependent protein kinase 1	Meliniomyces bicolor E]
>PMD65064.1 BcCMK3, calcium/calmodulin-dependent protein kinase	Meliniomyces bicolor E]
>XP_007811817.1 calcium/calmodulin-dependent protein kinase, putative	Metarhizium acridum CQMa 102]
>XP_007813261.1 calcium/calmodulin-dependent protein kinase	Metarhizium acridum CQMa 102]
>XP_007815644.1 calcium/calmodulin-dependent protein kinase	Metarhizium acridum CQMa 102]
>XP_007816081.1 calcium/calmodulin-dependent protein kinase	Metarhizium acridum CQMa 102]
>KHN95506.1 Calcium/calmodulin-dependent/calcium-dependent protein kinase	Metarhizium album ARSEF 1941]
>KHN96865.1 Calcium/calmodulin-dependent/calcium-dependent protein kinase	Metarhizium album ARSEF 1941]
>KHO00559.1 Calcium/calmodulin-dependent/calcium-dependent protein kinase	Metarhizium album ARSEF 1941]
>KFG82145.1 calcium/calmodulin-dependent protein kinase IG	Metarhizium anisopliae]
>KFG83681.1 calcium/calmodulin-dependent protein kinase	Metarhizium anisopliae]
>KFG87224.1 putative calcium/calmodulin-dependent protein kinase	Metarhizium anisopliae]
>KID70276.1 Calcium/calmodulin-dependent/calcium-dependent protein kinase, partial	Metarhizium brunneum ARSEF 3297]
>KID73206.1 calcium/calmodulin-dependent protein kinase IG, partial	Metarhizium brunneum ARSEF 3297]
>KID73946.1 Calcium/calmodulin-dependent/calcium-dependent protein kinase, partial	Metarhizium brunneum ARSEF 3297]
>KID75124.1 Calcium/calmodulin-dependent/calcium-dependent protein kinase, partial	Metarhizium brunneum ARSEF 3297]
>KID76048.1 calcium/calmodulin-dependent protein kinase, partial	Metarhizium brunneum ARSEF 3297]
>KID81750.1 Calcium/calmodulin-dependent/calcium-dependent protein kinase	Metarhizium guizhouense ARSEF 977]
>KID83580.1 Calcium/calmodulin-dependent/calcium-dependent protein kinase	Metarhizium guizhouense ARSEF 977]
>KID83712.1 Calcium/calmodulin-dependent/calcium-dependent protein kinase	Metarhizium guizhouense ARSEF 977]
>KID86236.1 calcium/calmodulin-dependent protein kinase	Metarhizium guizhouense ARSEF 977]
>KID87481.1 Calcium/calmodulin-dependent/calcium-dependent protein kinase	Metarhizium guizhouense ARSEF 977]
>KID96342.1 Calcium/calmodulin-dependent/calcium-dependent protein kinase, partial	Metarhizium majus ARSEF 297]
>KID96473.1 calcium/calmodulin-dependent protein kinase, partial	Metarhizium majus ARSEF 297]
>KID98045.1 Calcium/calmodulin-dependent/calcium-dependent protein kinase, partial	Metarhizium majus ARSEF 297]
>KID99065.1 Calcium/calmodulin-dependent/calcium-dependent protein kinase, partial	Metarhizium majus ARSEF 297]
>KIE00778.1 Calcium/calmodulin-dependent/calcium-dependent protein kinase, partial	Metarhizium majus ARSEF 297]
>OAA37617.1 Calcium/calmodulin-dependent/calcium-dependent protein kinase	Metarhizium rileyi RCEF 4871]
>OAA39178.1 Calcium/calmodulin-dependent/calcium-dependent protein kinase	Metarhizium rileyi RCEF 4871]
>EEQ30586.1 calcium/calmodulin-dependent protein kinase type I	Microsporum canis CBS 113480]
>EEQ32993.1 calcium/calmodulin-dependent protein kinase	Microsporum canis CBS 113480]
>EEQ33941.1 calcium/calmodulin-dependent protein kinase	Microsporum canis CBS 113480]
>KZZ93815.1 Calcium/calmodulin-dependent/calcium-dependent protein kinase	Moelleriella libera RCEF 2490]
>KZZ95518.1 Calcium/calmodulin-dependent/calcium-dependent protein kinase	Moelleriella libera RCEF 2490]
>KZZ97329.1 Calcium/calmodulin-dependent/calcium-dependent protein kinase	Moelleriella libera RCEF 2490]
>GAN05574.1 calcium/calmodulin-dependent protein kinase	Mucor ambiguus]
>GAN06360.1 calcium/calmodulin-dependent protein kinase type I	Mucor ambiguus]
>GAN09117.1 calcium/calmodulin-dependent protein kinase type 1D-like isoform X2	Mucor ambiguus]
>GAN10358.1 calcium calmodulin-dependent protein kinase protein	Mucor ambiguus]
>GAN10721.1 calcium/calmodulin-dependent protein kinase I	Mucor ambiguus]
>EOD46435.1 putative calcium calmodulin-dependent protein kinase kinase protein	Neofusicoccum parvum UCRNP2]
>EOD46544.1 putative calcium calmodulin-dependent protein kinase protein	Neofusicoccum parvum UCRNP2]
>EOD51897.1 putative calcium calmodulin-dependent protein kinase protein	Neofusicoccum parvum UCRNP2]
>EOD52277.1 putative calcium calmodulin-dependent protein kinase type i protein	Neofusicoccum parvum UCRNP2]
>EGO52469.1 calcium/calmodulin-dependent protein kinase	Neurospora tetrasperma FGSC 2508]
>ESW97028.1 calcium/calmodulin-dependent protein kinase kinase	Ogataea parapolymorpha DL-1]
>ESW98655.1 calcium/calmodulin-dependent protein kinase kinase	Ogataea parapolymorpha DL-1]
>RKF62997.1 putative calcium-dependent protein kinase	Oidium neolycopersici]
>EQK99058.1 calcium/calmodulin-dependent protein kinase	Ophiocordyceps sinensis CO18]
>EQL03076.1 Calcium/calmodulin-dependent/calcium-dependent protein kinase	Ophiocordyceps sinensis CO18]
>EPE02367.1 calcium calmodulin-dependent protein kinase type i	Ophiostoma piceae UAMH 11346]
>EPE02900.1 calcium calmodulin-dependent protein kinase	Ophiostoma piceae UAMH 11346]
>EPE03036.1 calcium calmodulin-dependent protein kinase	Ophiostoma piceae UAMH 11346]
>EPE06154.1 calcium calmodulin-dependent protein kinase	Ophiostoma piceae UAMH 11346]
>EPE06371.1 calcium calmodulin-dependent protein kinase	Ophiostoma piceae UAMH 11346]
>EPE06697.1 calcium-dependent protein kinase	Ophiostoma piceae UAMH 11346]
>EPE07822.1 calcium calmodulin-dependent protein kinase	Ophiostoma piceae UAMH 11346]
>EEH34691.2 calcium/calmodulin-dependent protein kinase	Paracoccidioides lutzii Pb01]
>EEH37905.2 calcium/calmodulin-dependent protein kinase type IV	Paracoccidioides lutzii Pb01]
>EEH39193.2 calcium/calmodulin-dependent protein kinase type IV	Paracoccidioides lutzii Pb01]
>OAF98546.1 calcium/calmodulin dependent protein kinase-like protein	Paraphaeosphaeria sporulosa]
>OAG02321.1 calcium/calmodulin-dependent protein kinase-like protein	Paraphaeosphaeria sporulosa]
>OAG08703.1 calcium/calmodulin-dependent protein kinase-like protein	Paraphaeosphaeria sporulosa]
>KGO50221.1 Calcium/calmodulin-dependent/calcium-dependent protein kinase	Penicillium expansum]
>KGO53991.1 Calcium/calmodulin-dependent/calcium-dependent protein kinase	Penicillium expansum]
>KGO54894.1 Calcium/calmodulin-dependent/calcium-dependent protein kinase	Penicillium expansum]
>KGO54975.1 Calcium/calmodulin-dependent/calcium-dependent protein kinase	Penicillium expansum]
>KGO56213.1 Calcium/calmodulin-dependent/calcium-dependent protein kinase	Penicillium expansum]
>KGO56273.1 Calcium/calmodulin-dependent/calcium-dependent protein kinase	Penicillium expansum]
>KGO56976.1 Calcium/calmodulin-dependent/calcium-dependent protein kinase	Penicillium expansum]
>KGO57862.1 Calcium/calmodulin-dependent/calcium-dependent protein kinase	Penicillium expansum]
>KGO61171.1 Calcium/calmodulin-dependent/calcium-dependent protein kinase	Penicillium expansum]
>KGO67696.1 Calcium/calmodulin-dependent/calcium-dependent protein kinase	Penicillium italicum]
>KGO67965.1 Calcium/calmodulin-dependent/calcium-dependent protein kinase	Penicillium italicum]
>KGO70432.1 Calcium/calmodulin-dependent/calcium-dependent protein kinase	Penicillium italicum]
>KGO70482.1 Calcium/calmodulin-dependent/calcium-dependent protein kinase	Penicillium italicum]
>KGO73110.1 Calcium/calmodulin-dependent/calcium-dependent protein kinase	Penicillium italicum]
>KGO73327.1 Calcium/calmodulin-dependent/calcium-dependent protein kinase	Penicillium italicum]
>KGO74173.1 Calcium/calmodulin-dependent/calcium-dependent protein kinase	Penicillium italicum]
>KGO76823.1 Calcium/calmodulin-dependent/calcium-dependent protein kinase	Penicillium italicum]
>KGO77797.1 Calcium/calmodulin-dependent/calcium-dependent protein kinase	Penicillium italicum]
>KGO77925.1 Calcium/calmodulin-dependent/calcium-dependent protein kinase	Penicillium italicum]
>PCG88633.1 Calcium/calmodulin-dependent/calcium-dependent protein kinase	Penicillium sp. 'occitanis']
>PCG91397.1 Calcium/calmodulin-dependent/calcium-dependent protein kinase	Penicillium sp. 'occitanis']
>PCG93201.1 Calcium/calmodulin-dependent/calcium-dependent protein kinase	Penicillium sp. 'occitanis']
>PCG93589.1 Calcium/calmodulin-dependent/calcium-dependent protein kinase	Penicillium sp. 'occitanis']
>PCG93736.1 Calcium/calmodulin-dependent/calcium-dependent protein kinase	Penicillium sp. 'occitanis']
>PCG94930.1 Calcium/calmodulin-dependent/calcium-dependent protein kinase	Penicillium sp. 'occitanis']
>PCH02842.1 Calcium/calmodulin-dependent/calcium-dependent protein kinase	Penicillium sp. 'occitanis']
>PCH04221.1 Calcium/calmodulin-dependent/calcium-dependent protein kinase	Penicillium sp. 'occitanis']
>PCH05096.1 Calcium/calmodulin-dependent/calcium-dependent protein kinase	Penicillium sp. 'occitanis']
>PCH09088.1 Calcium/calmodulin-dependent/calcium-dependent protein kinase	Penicillium sp. 'occitanis']
>PMD12262.1 calcium/calmodulin-dependent protein kinase-like protein	Pezoloma ericae]
>PMD28245.1 BcCMK3, calcium/calmodulin-dependent protein kinase	Pezoloma ericae]
>EON97909.1 putative calcium calmodulin-dependent protein kinase protein	Phaeoacremonium minimum UCRPA7]
>EON98012.1 putative calcium calmodulin-dependent protein kinase type i protein	Phaeoacremonium minimum UCRPA7]
>EOO03023.1 putative calcium calmodulin-dependent protein kinase type 1b protein	Phaeoacremonium minimum UCRPA7]
>KKY15634.1 putative calcium calmodulin-dependent protein kinase	Phaeomoniella chlamydospora]
>KKY17346.1 putative calcium calmodulin-dependent protein kinase kinase	Phaeomoniella chlamydospora]
>KKY19704.1 putative calcium calmodulin dependent protein kinase	Phaeomoniella chlamydospora]
>KKY22822.1 putative calcium calmodulin dependent protein kinase	Phaeomoniella chlamydospora]
>KKY24938.1 putative calcium calmodulin-dependent protein kinase	Phaeomoniella chlamydospora]
>KKY26892.1 putative calcium calmodulin-dependent protein kinase type iv	Phaeomoniella chlamydospora]
>XP_018074225.1 BcCMK3, calcium/calmodulin-dependent protein kinase	Phialocephala scopiformis]
>XP_018076646.1 calcium/calmodulin-dependent protein kinase	Phialocephala scopiformis]
>XP_018078765.1 calcium/calmodulin-dependent protein kinase-like protein	Phialocephala scopiformis]
>CZR59155.1 related to calcium/calmodulin dependent protein kinase C	Phialocephala subalpina]
>CZR63349.1 probable calcium-independent protein kinase C	Phialocephala subalpina]
>KIW65695.1 calcium/calmodulin-dependent protein kinase	Phialophora americana]
>RMJ21447.1 calcium calmodulin-dependent protein kinase	Phialosimplex sp. HF37]
>RMJ23390.1 calcium calmodulin-dependent protein kinase	Phialosimplex sp. HF37]
>RMJ23478.1 calcium calmodulin-dependent protein kinase	Phialosimplex sp. HF37]
>RMJ24075.1 calcium calmodulin-dependent protein kinase	Phialosimplex sp. HF37]
>RMJ29117.1 calcium calmodulin-dependent protein kinase	Phialosimplex sp. HF37]
>OAD66289.1 calcium/calmodulin-dependent protein kinase, partial	Phycomyces blakesleeanus NRRL 1555(-)]
>OAD70312.1 calcium/calmodulin-dependent protein kinase, partial	Phycomyces blakesleeanus NRRL 1555(-)]
>OAD71162.1 calcium/calmodulin dependent protein kinase	Phycomyces blakesleeanus NRRL 1555(-)]
>OAD73761.1 calcium/calmodulin dependent protein kinase	Phycomyces blakesleeanus NRRL 1555(-)]
>OAD78469.1 calcium/calmodulin-dependent protein kinase, partial	Phycomyces blakesleeanus NRRL 1555(-)]
>OAD79546.1 calcium/calmodulin dependent protein kinase, partial	Phycomyces blakesleeanus NRRL 1555(-)]
>RKP12380.1 putative calcium/calmodulin-dependent protein kinase	Piptocephalis cylindrospora]
>ORX54885.1 calcium/calmodulin-dependent protein kinase I delta short	Piromyces finnis]
>OAQ63580.2 calcium-dependent protein kinase	Pochonia chlamydosporia 170]
>OAQ66512.1 calcium/calmodulin-dependent protein kinase type I	Pochonia chlamydosporia 170]
>OAQ70435.1 calcium/calmodulin-dependent protein kinase	Pochonia chlamydosporia 170]
>OAQ70518.2 calcium/calmodulin-dependent protein kinase	Pochonia chlamydosporia 170]
>VBB72395.1 Putative calcium/calmodulin-dependent protein kinase	Podospora comata]
>VBB81872.1 Putative calcium/calmodulin-dependent protein kinase	Podospora comata]
>VBB86785.1 Putative calcium/calmodulin-dependent protein kinase kinase	Podospora comata]
>ORY77666.1 calcium/calmodulin-dependent protein kinase type I	Protomyces lactucaedebilis]
>EME77903.1 calcium/calmodulin dependent protein kinase CMK1	Pseudocercospora fijiensis CIRAD86]
>ORY66229.1 calcium/calmodulin-dependent protein kinase	Pseudomassariella vexata]
>XP_012187807.1 calcium/calmodulin-dependent protein kinase	Pseudozyma hubeiensis SY62]
>XP_012188599.1 calcium/calmodulin-dependent protein kinase	Pseudozyma hubeiensis SY62]
>XP_012188980.1 calcium/calmodulin-dependent protein kinase, variant 3, variant	Pseudozyma hubeiensis SY62]
>OAQ85301.1 calcium-dependent protein kinase	Purpureocillium lilacinum]
>OAQ92714.1 calcium/calmodulin-dependent protein kinase type I	Purpureocillium lilacinum]
>OAL45733.1 calcium/calmodulin-dependent protein kinase type 2	Pyrenochaeta sp. DS3sAY3a]
>OAL55901.1 calcium/calmodulin-dependent protein kinase-like protein	Pyrenochaeta sp. DS3sAY3a]
>PWO18319.1 calcium-calmodulin dependent protein kinase	Pyrenophora tritici-repentis]
>CZT14128.1 related to calcium/calmodulin dependent protein kinase	Ramularia collo-cygni]
>CZT21627.1 related to calcium/calmodulin dependent protein kinase C	Ramularia collo-cygni]
>CZT22456.1 probable calcium/calmodulin-dependent protein kinase	Ramularia collo-cygni]
>CZT23342.1 probable calcium/calmodulin dependent protein kinase	Ramularia collo-cygni]
>KIX01742.1 calcium/calmodulin-dependent protein kinase	Rhinocladiella mackenziei CBS 650.93]
>ORY46587.1 calcium/calmodulin dependent protein kinase-like protein	Rhizoclosmatium globosum]
>CUA75977.1 calcium/calmodulin-dependent protein kinase kinase	Rhizoctonia solani]
>CZS94391.1 probable calcium/calmodulin-dependent protein kinase type II delta chain	Rhynchosporium agropyri]
>CZS97950.1 probable calcium/calmodulin-dependent protein kinase type 1	Rhynchosporium agropyri]
>CZT10465.1 related to calcium/calmodulin dependent protein kinase C	Rhynchosporium agropyri]
>CZT05391.1 related to calcium/calmodulin dependent protein kinase C	Rhynchosporium commune]
>CZT50233.1 related to calcium/calmodulin dependent protein kinase C	Rhynchosporium secalis]
>GAP83422.1 putative calcium calmodulin-dependent protein kinase	Rosellinia necatrix]
>GAP92114.1 putative calcium calmodulin-dependent protein kinase type 1b protein	Rosellinia necatrix]
>GAP92704.1 putative calcium calmodulin-dependent protein kinase type 1b protein	Rosellinia necatrix]
>GAW25752.1 putative calcium-dependent protein kinase	Rosellinia necatrix]
>PQE07494.1 Calcium calmodulin-dependent calcium-dependent kinase protein	Rutstroemia sp. NJR-2017a BBW]
>PQE12591.1 calcium calmodulin-dependent kinase protein	Rutstroemia sp. NJR-2017a BBW]
>PQE29093.1 calcium calmodulin-dependent kinase protein	Rutstroemia sp. NJR-2017a BBW]
>CAB76233.1 calcium/calmodulin-dependent protein kinase Cmk1	Schizosaccharomyces pombe]
>ESZ94625.1 calcium-dependent protein kinase 4	Sclerotinia borealis F-4128]
>ESZ95013.1 BcCMK3, calcium/calmodulin-dependent protein kinase	Sclerotinia borealis F-4128]
ESZ95409.1 calcium/calmodulin-dependent protein kinase type I	Sclerotinia borealis F-4128]
>ESZ95563.1 calcium/calmodulin-dependent protein kinase	Sclerotinia borealis F-4128]
>ROT35764.1 calcium/calmodulin-dependent protein kinase	Sodiomyces alkalinus F11]
>ROT38511.1 calcium/calmodulin-dependent protein kinase	Sodiomyces alkalinus F11]
>EMF09054.1 calcium/calmodulin dependent protein kinase	Sphaerulina musiva SO2202]
>CBQ69711.1 related to calcium/calmodulin dependent protein kinase C	Sporisorium reilianum SRZ2]
>OAA56653.1 calcium calmodulin-dependent protein kinase	Sporothrix insectorum RCEF 264]
>OAA59166.1 calcium calmodulin-dependent protein kinase	Sporothrix insectorum RCEF 264]
>KJR82301.1 calcium/calmodulin-dependent protein kinase kinase	Sporothrix schenckii 1099-18]
>KJR83031.1 calcium/calmodulin-dependent protein kinase kinase	Sporothrix schenckii 1099-18]
>OAL04589.1 calcium/calmodulin-dependent protein kinase-like protein	Stagonospora sp. SRC1lsM3a]
>KNG44030.1 calcium calmodulin-dependent protein kinase type 2	Stemphylium lycopersici]
>KNG45111.1 calcium calmodulin-dependent protein kinase kinase 2	Stemphylium lycopersici]
>KNG46564.1 calcium calmodulin-dependent protein kinase	Stemphylium lycopersici]
>CRG85339.1 calcium/calmodulin-dependent protein kinase kinase	Talaromyces islandicus]
>CRG88577.1 calcium/calmodulin-dependent protein kinase kinase	Talaromyces islandicus]
>EEA18730.1 calcium/calmodulin-dependent protein kinase, putative	Talaromyces marneffei ATCC 18224]
>EEA20783.1 calcium/calmodulin dependent protein kinase, putative	Talaromyces marneffei ATCC 18224]
>EEA24244.1 calcium/calmodulin dependent protein kinase, putative	Talaromyces marneffei ATCC 18224]
>EED11722.1 calcium/calmodulin dependent protein kinase, putative	Talaromyces stipitatus ATCC 10500]
>EED13472.1 calcium/calmodulin-dependent protein kinase, putative	Talaromyces stipitatus ATCC 10500]
>EED18268.1 calcium/calmodulin dependent protein kinase, putative	Talaromyces stipitatus ATCC 10500]
>EED20303.1 calcium/calmodulin dependent protein kinase, putative	Talaromyces stipitatus ATCC 10500]
>EED20439.1 calcium/calmodulin-dependent protein kinase, putative	Talaromyces stipitatus ATCC 10500]
>RPB27217.1 calcium/calmodulin-dependent protein kinase	Terfezia boudieri ATCC MYA-4762]
>EHK47898.1 calcium/calmodulin-dependent protein kinase	Trichoderma atroviride IMI 206040]
>PTB67412.1 calcium/calmodulin dependent protein kinase C	Trichoderma citrinoviride]
>PON27932.1 calcium/calmodulin-dependent protein kinase kinase	Trichoderma gamsii]
>OPB36656.1 calcium/calmodulin dependent protein kinase 2	Trichoderma guizhouense]
>OPB37771.1 calcium/calmodulin-dependent protein kinase	Trichoderma guizhouense]
>OPB42230.1 calcium/calmodulin dependent protein kinase C	Trichoderma guizhouense]
>PTB79341.1 calcium/calmodulin dependent protein kinase C	Trichoderma longibrachiatum ATCC 18648]
>OTA05722.1 calcium/calmodulin dependent protein kinase C	Trichoderma parareesei]
>OTA07170.1 calcium/calmodulin dependent protein kinase 2	Trichoderma parareesei]
>OTA08191.1 calcium/calmodulin-dependent protein kinase	Trichoderma parareesei]
>EGR49210.1 calcium/calmodulin dependent protein kinase 2	Trichoderma reesei QM6a]
>EGR52780.1 calcium/calmodulin dependent protein kinase C	Trichoderma reesei QM6a]
>EHK20979.1 calcium/calmodulin dependent protein kinase	Trichoderma virens Gv29-8]
>EHK24679.1 calcium/calmodulin-dependent protein kinase, partial	Trichoderma virens Gv29-8]
>GBF60084.1 calcium/calmodulin-dependent protein kinase	Trichophyton mentagrophytes]
>GBF60298.1 calcium/calmodulin-dependent protein kinase	Trichophyton mentagrophytes]
>GBF63422.1 calcium/calmodulin-dependent protein kinase	Trichophyton mentagrophytes]
>GBF63708.1 calcium/calmodulin-dependent protein kinase	Trichophyton mentagrophytes]
>PUU79614.1 calcium/calmodulin-dependent protein kinase type 1B, partial	Tuber borchii]
>SLM36531.1 calcium calmodulin-dependent protein kinase	Umbilicaria pustulata]
>SLM36638.1 calcium calmodulin dependent protein kinase	Umbilicaria pustulata]
>SLM39009.1 calcium calmodulin-dependent protein kinase	Umbilicaria pustulata]
>SLM40086.1 calcium calmodulin-dependent protein kinase	Umbilicaria pustulata]
>EEP76981.1 calcium/calmodulin-dependent protein kinase	Uncinocarpus reesii 1704]
>EEP81977.1 calcium/calmodulin-dependent protein kinase type I	Uncinocarpus reesii 1704]
>SAM85039.1 related to calcium/calmodulin dependent protein kinase C	Ustilago bromivora]
>CCF49218.1 related to calcium/calmodulin dependent protein kinase C	Ustilago hordei]
>KIW04098.1 calcium/calmodulin-dependent protein kinase	Verruconis gallopava]
>EEY16287.1 calcium/calmodulin-dependent protein kinase type 1B	Verticillium alfalfae VaMs.102]
>EEY17476.1 calcium/calmodulin-dependent protein kinase	Verticillium alfalfae VaMs.102]
>EEY17855.1 calcium-dependent protein kinase	Verticillium alfalfae VaMs.102]
>EEY18824.1 calcium/calmodulin-dependent protein kinase	Verticillium alfalfae VaMs.102]
>EEY20779.1 calcium/calmodulin-dependent protein kinase kinase	Verticillium alfalfae VaMs.102]
>CDZ97325.1 calcium calmodulin-dependent protein kinase kinase	Xanthophyllomyces dendrorhous]
>CDZ98234.1 calcium calmodulin-dependent protein kinase	Xanthophyllomyces dendrorhous]
>KJX92910.1 calcium/calmodulin dependent protein kinase, partial	Zymoseptoria brevis]
>KJX93346.1 calcium/calmodulin dependent protein kinase	Zymoseptoria brevis]
>KJX93784.1 calcium/calmodulin dependent protein kinase	Zymoseptoria brevis]
>KJX94202.1 calcium/calmodulin-dependent protein kinase	Zymoseptoria brevis]
>KJX96316.1 calcium/calmodulin-dependent protein kinase	Zymoseptoria brevis]
>KJX97120.1 calcium/calmodulin dependent protein kinase	Zymoseptoria brevis]
>KJY00323.1 calcium/calmodulin dependent protein kinase	Zymoseptoria brevis]
>KJY01246.1 calcium/calmodulin dependent protein kinase	Zymoseptoria brevis]
