# Supplementary material for: Fungal genomes: suffering with functional annotation errors
Source: IMA Fungus. 2021 Nov 1;12:32. doi: 10.1186/s43008-021-00083-x (PMC8559351; doi:10.1186/s43008-021-00083-x)
Supplement: Supplementary file 2 — Additional file 2. Calmodulin proteins with four calcium binding EF-hands. [file 43008_2021_83_MOESM2_ESM.txt]

Supplementary File 2. Calmodulin proteins with four calcium binding EF-hands.

>ORZ19442.1 calmodulin [Absidia repens]
MADQLSEERLAEFRDAFNLFDRDRNGYIDTKELGAVMKSLNQNANEAELKDMINEADADGNGTMDFNEFI
SLMVKKRRDTDAVQELLEAFQVFDKDGNNYISADELRQVMVSVGERLSEQELNEMIREADVDGDGQINYE
EFVKMMNK
>ORZ19737.1 calmodulin [Absidia repens]
MADQLTEEQITEFREAFSLFDKDGDGSITSKELGTVMRSLNLNPTEAELQDMVNEVDSDGNGMIDFSEFL
TMLARKMKDIDSQEEIQEAFKVFDKDGNGYISAAELRHVMTSLGERLTEEEVDEMIREADVDGDGQINYE
EFVKMMMSK
>KNE55575.1 calmodulin [Allomyces macrogynus ATCC 38327]
MHMLWRAKPVCPNKSRGARKGGRTTLPARPRSSRSHSTTVATVARRLSLHAHPHARSRTSRIITMADQLT
EEQIAEFKEAFSLFDKDGDGTITTKELGTVMRSLGQNPTEAELQDMINEVDADGNGTIDFPEFLTMMARK
MKDSDSEEEIKEAFKVFDKDGNGYISAAELRHVMTNLGEKLSEDEVDEMIREADVDGDGQINYEEFVKMM
MSK
>OIR56733.1 calmodulin [Amphiamblys sp. WSBS2006]
MNVSDDQIKDIFSLFDLSGTKTIETKDLGTVLRALWRCPTEEDVAEYIKTIDPESTGKVTLDAFEDLLKK
TPPINIVHAKEELQQSFRVFDPNKRGVIQEAELRHILTSLGERLTDEEANEFIQDASPDKDGWINYEELI
GRMLSVRK
>ORX81244.1 calmodulin-like protein [Anaeromyces robustus]
MEADQLTEEQIAEFKEAFSLFDKDGDGSITTKELGTVMRSLGQNPTEAELQDMINEVDADGNGNIDFPEF
LTMMARKMKDTDSEEEIKEAFKVFDKDGNGFISAAELRHVMTNLGEKLTDEEVDEMIREADIDGDGQINY
EEFVKMMMSKFLTAFSSLNTVRQPSRANTNPITDPNRIG
>KZZ91844.1 calmodulin (CaM) [Ascosphaera apis ARSEF 7405]
MADQLSEEQVSEYKEAFSLFDKDGDGQITTKELGTVMRSLGQNPSESELQDMINEVDADNNGTIDFPEFL
TMMARKMKDTDSEEEIREAFKVFDRDNNGFISAAELRHVMTSIGEKLTDDEVDEMIREADQDGDGRIDYN
EFVQLMMQK
>XP_001271881.1 calmodulin [Aspergillus clavatus NRRL 1]
MADSLTEEQVSEYKEAFSLFDKDGDGQITTKELGTVMRSLGQNPSESELQDMINEVDADNNGTIDFPEFL
TMMARKMKDTDSEEEIREAFKVFDRDNNGFISAAELRHVMTSIGEKLTDDEVDEMIREADQDGDGRIDYN
EFVQLMMQK
>RAQ54326.1 calmodulin [Aspergillus flavus]
MADSLTEEQVSEYKEAFSLFDKDGDGQITTKELGTVMRSLGQNPSESELQDMINEVDADNNGTIDFPEFL
TMMARKMKDTDSEEEIREAFKVFDRDNNGFISAAELRHVMTSIGEKLTDDEVDEMIREADQDGDGRIDYN
EFVQLMMQK
>KNG80885.1 calmodulin, partial [Aspergillus nomiae NRRL 13137]
LYLCSFSYLFTTFSHTPSIFTMADSLTEEQVSEYKEAFSLFDKDGDGQITTKELGTVMRSLGQNPSESEL
QDMINEVDADNNGTIDFPEFLTMMARKMKDTDSEEEIREAFKVFDRDNNGFISAAELRHVMTSIGEKLTD
DEVDEMIREADQDGDGRIDYNEFVQLMMQK
>KKK25530.1 calmodulin [Aspergillus ochraceoroseus]
MADSLTEEQVSEYKEAFSLFDKDGDGQITTKELGTVMRSLGQNPSESELQDMINEVDADNNGTIDFPEFL
TMMARKMKDTDSEEEIREAFKVFDRDNNGFISAAELRHVMTSIGEKLTDDEVDEMIREADQDGDGRIDYN
EFVQLMMQK
>PYI03379.1 putative calmodulin [Aspergillus sclerotiicarbonarius CBS 121057]
MATEPTAGFRKPYSDRLEPNTDVTWEIGQITTKELGTVMRSLGQNPSESELQDMINEVDADNNGTIDFPE
FLTMMARKMKDTDSEEEIREAFKVFDRDNNGFISAAELRHVMTSIGEKLTDDEVDEMIREADQDGDGRID
YNEFVQLMMQK
>PLB53972.1 calmodulin [Aspergillus steynii IBT 23096]
MIEAINEEQICEFKRAFSLFDNDGDGQITRNELGVAMRTLGLNPSESELQDMIDEVDVDKSGTIDFPEFL
TMMARRTKEQDLEEDISEAFKVFDRDDDGFISPEELRQVMISIGEKLTDGEIAEIIREVDRDGDGCIGYD
EFLQLMMQK
>ORY07068.1 calmodulin [Basidiobolus meristosporus CBS 931.73]
MANQLTEEQIAEFKEAFSLFDKDGDGSITTKELGTVMRSLGQNPTEAELQDMISEIDADGNGQIDFTEFL
TLMARKMKDTDSEEEIKEAFKVFDKDGNGFISAAELRHVMTNLGEKLTDEEVDEMIREADVDGDGQINYD
EFVKMMMSK
>OON08743.1 calmodulin [Batrachochytrium salamandrivorans]
MYCPILCRRMKKTNYWKYIHAVLPLLSPDTLLFEMMWPYIYIYIPWEQASPYEGLTEDEVTEFREAFALF
DKDGDNTITTKELGTVMRSLGQNPTEAELQEMINELDADGNGTVEFDELMAMMTCKMKDIDFDEERAEAF
KMFDKDGNGFITATELKVVMGNIGEKLTDDEIEEMIREADEDGDNQISYEEFVKIILPDDGGRESSRPST
AQVEAH
>CCE34004.1 probable calmodulin [Claviceps purpurea 20.1]
MSSQFIPTQAIWEPSPQSILDTHFLIMADSLTEEQVSEFKEAFSLFDKDGDGQITTKELGTVMRSLGQNP
SESELQDMINEVDADNNGTIDFPEFLTMMARKMKDTDSEEEIREAFKVFDRDNNGFISAAELRHVMTSIG
EKLTDDEVDEMIREADQDGDGRIDYNEFVQLMMQK
