# Supplementary material for: Fungal genomes: suffering with functional annotation errors
Source: IMA Fungus. 2021 Nov 1;12:32. doi: 10.1186/s43008-021-00083-x (PMC8559351; doi:10.1186/s43008-021-00083-x)
Supplement: Supplementary file 3 — Additional file 3. Proteins annotated with the term “calmodulin” having two, or three calcium binding EF-hands instead of the characteristic four calcium binding EF-hands of calmodulin proteins. [file 43008_2021_83_MOESM3_ESM.txt]

Supplementary File 3. Proteins with annotation name "calmodulin" with two, or three calcium binding EF-hands instead of four calcium binding EF-hands


>RAH70768.1 calmodulin [Aspergillus aculeatinus CBS 121060] [Only two EF-hands]
MVTSNAPFRPSPLSFGSPRASPFRRPSTSNSPPQARPSTPGSSPGRGYTPVTSPSKLKESYTVADEDEGP
SAPHQDRSPVAQPRLTREVPLSPTRGGSAPDTSPTMMATKATHIMAASSDAAAQLSPAQLREIREAFQVL
DRDNDGFVNKDDVADVLVNVGQDASALSQFFPPGEASTINFPTFLNTLSQLLAPLSAQQELLNALAAFDE
DDSGQIDVEELCDALMHTAPEDGDRPLTEREIRDVLNGFTGRRAFGAKGARSTGGGKRGEVFRYQEFVSG
LVGGTETNQTTRRDA
>ORZ33822.1 calmodulin 3, isoform CRA_b [Catenaria anguillulae PL171] [only 3 EF-hands]
MRSLGQNPTEAELQEMINEVDADGNGTIDFPEFLTMMARKMKDSDSEEEIKEAFKVFDKDGNGYISAAEL
RHVMTNLGEKLSEDEVDEMIREADVDGDGQINYEEFVKMMMSK
>XP_001269668.1 calmodulin-binding protein Sha1, putative [Aspergillus clavatus NRRL 1] [Cecropin family signature]
MSGILEEVGTPCPPGLRPSRSSRGSNAFDSLWGDTLSYADETANLDFTTQIKQSTLIGVKPRRRTKTGTS
FAIHDDNEGKPTEAMQKRKRENTVTATAPGRKSSLLAQPAQRFRPKVSFASSPAPKLSSQKEGLAHKRQS
IDSNTETNRSLLMQINGGDGSRHRDLLKRDVRRNTVFIPPEDTTVASVFMDMFSPLKSDDATYNIQEDTE
INSLEAQIVKKRQAKKAMNSGRKTPLQASVKIRQENAIRVDIAGKNTGKENVPPGTVLFDSKDKGLQNEM
GDKPRTNPIKDQGYGAHHSPELIYKLTAKPIQTRQKPVLGEKWNNANAPVVNVNARVSDMAKTRSRLESS
GLSMLKSVTPAKLLEQSGGYKHAVSRSKAQIALNEHPLITEDITNPAMYEDNWLTHQEVVITQMFNGLFD
HMGDNAKYDDPEILRHELLRLYQSDSLMQLHKRIQASLSYGSMSIPKDVLTHTRRLRQDLGLKRKFLDIW
LETYDAQALKAAIEAITGRKIVSSPKPLGEDSRCSLDKATADTGKMLRKKLERFLDVFLVQNKDMDRDVQ
NNTDGDSHVAVQAYRRTVLRSIMLVVLLDQARCCPGTMLPGRLFLTNSPFKSSAAVMQGLARLLLPASGD
IMKSLGHLGCHLFYEQHRLQEYEYQMGNLAVDLRDGVRLTRIVELLLYPSQAGSEKRLASPDGSGPWPLS
RRLKFPCLGRAVKLFNVQVALDALAATEDVATLISNIHAEDIVNGHREKTIALLWGLVSRWGLSELVEWD
DVKKEIERLRQKAISRFGYEHLHELYRLKGEISGPSAEGSDEATLLLTQWVSVLAHLDGLRFESFSTGLA
NGKIYESIVNEYEGYILSKPEEESTSSTNGKSASLASRLQALGCSSQFANLLSPKASSRTHILGNDFTVG
ALAFLCSRLLSASKRARAAIVLQNAWRRVLGHREAQRRAVARHLAVQCAAVVQTQDRLLWAQAVIVQWWR
TVKARRQRRDRRRVQTAKRDLQRGTGKDGRTRV
>PKX94477.1 IQ calmodulin-binding motif domain protein [Aspergillus novofumigatus IBT 16806] [No hit]
MIRRNSDIEIQLPDAGPTVAPESVTEPDVDMLPDEQQPPLNLPARIAARFSRKSSLARRSSATSSRRSSI
SSLHSHHSNASSNGSSSADHVAQHLRRTSILENRKARLADRALHAEKVRLRAALAAATKNLQREERALAA
QQSRERLLAQITAKCEEEVRRAKKKAEDNRERLAAEHARLRLEMAEKFAEAEKRRLLYQQTQRRHRTSSL
PATEEKKMAQVVTKSLTRDAAARTIQRVWRAHHAKLVMQEFRSLNLTVNRIRTMNFEVVGAMLSDENVLS
ATARVLRLCGLQDMESGTVGGRGAVRTFLSSYLIVTHPAEVLSSNGEQEQDLISKARELLEEFEQVTPIL
SSGCYSPTVTSTDLQTLCEAYSVFFSAFHAWKTHDSSVLIEIMLAQFVELELIWQTVKDDRAGGVADDYW
QGIRQNQILLLARLKRLAGSDKAMQMVRDSLKKAKRERKRTTFKQAIPRSAEVAPSSAEALTESVASPLS
ESFNNVESPIFRELDKQRISPHERFTQVLTALPENRALVHELLINKEYKVDETQYTTPRKQIMKHMCDMM
RKDVDAGMGANWMVAMATVIQDRLLRLLRPGNSLHVLISEVLDPKLVEGQCEAGTFSYERFFDFMYNILP
KLCAPYRDAAVKAFIEDSSGDAIDRLARLMGLIDLLSLDHTNFMIQVAAPQLIQEAPGYEQRTFERGIQD
GSISLGKCRRFWRTNRKILVDEMQKRDPENINGQPQPPAPKIYAQGLVDLVLSNAPVSEGLVPETLDLDR
QRLGRMHARAFRIVATASILLTAKNLLKRDVRSQWKAEADRILSLDFNDIQADRVQSILESTHPMPSSAS
AQLSATIRRVLAPVATACAAVSPGSIEVQSDLVAPRSSSSSESDIASGSGQMASGPASFTDPVARLILSR
LRAHVFSRLSASSASERVRATTTASQSLAGAGMPEFVNEVGQLTEELEKVREVDWLCHGMVYEQILEEGI
GPGTGV
>KKK24993.1 calmodulin-beta [Aspergillus ochraceoroseus][only 2 EF-hands]
MSQATPAPCGSPDSYEQASTNYKEAFSLFDKRGTGRVALESLGDLLRACGQNPTLAEIADLEKSVGGDFD
FESFSKVLNRPGGFREPGEPEEYCRGFQVFDKDMTGVIGVGQLRYILTNLGEKMSNEEVDELLKAVDTSS
GEINYTDLVRTILAN
>XP_001269834.1 calmodulin, putative [Aspergillus clavatus NRRL 1] [Only two EF-hands]
MVSNSPFRPSPLSFGSPRASPFRRPSTPNSPPTLRQTTPGSSPSRGYTPVQSPSKLNQTYTVAEDDDASL
KNHDPIPQPRFTREVPPSPTKGANSPDSSSIMEAKTASLMAASSDAAAQLTPVQLREIREAFQVLDRDND
GSVDKDDVADVLINIGQDASIISQFFPPGASQTINFPTFLNILSSLLAPLSARQELTNALAAFDDDDSGQ
IDVAELRDALMHTAADDGLSPLTERDINEVLNGFTGRRVFGGKGGKLPGGGKRGEVFRYQEFVDNALGGP
TGGRRDPDAPR
>RAQ49603.1 calmodulin [Aspergillus flavus] [Only two EF-hands]
MVTSNTPFKPSPLSFSSPRASPFRRPSTPNSPPTGIRPTTPGSSPSRGYTPVVSPSKLNQSYTVEHEDAS
PTSRDRIPQPRFSRESPSASPTREAISPDRSPRVGARLTGMTAGSSDAASKLAPAQLREIREAFQVLDRD
NDGSVNKDDVADVLVNVGQDPSMLHDFFPPGSPETINFPTFLNILSSLLAPLSSRQELMNALAAFDEDDS
GQINVGELRDALLHTAPEDGELPLTEREINEVLNGFTGRRAFGGKSSKGPGGAKRGEVFRYPDFVDGVLG
GTQNGQANGRQEA
>PYI25825.1 calmodulin [Aspergillus indologenus CBS 114.80] [only two EF-hands]
MVTSNAPFRPSPLSFGSPRASPFRRPSTSNSPPQARPSTPGSSPGRGYTPVTSPSKLKESYTVADEDEGS
SPPFQDRSPVAQSRLAREVPLSPTRGGSAPDTSPTMMATKATHIMAASSDAAAQLSPAQLREIREAFQVL
DRDNDGFVNKDDVADVLVNVGQDASALSQFFPPGGASTINFPTFLNTLSQLLAPLSAQRELLNALAAFDE
DDSGQIDVEELCDALMHTAPEDGDRPLTDREIRDVLNGFTGRRAFGGKGARSTGGGKRGEVFRYQEFVSG
LVGGTETNQSTRRDA
>PWY86968.1 calmodulin [Aspergillus heteromorphus CBS 117.55] [Only 2 EF-hands]
MVTSNAPFRPSPLSFGSPRASPFRRPSTPNSPPQGRPSTPGSSPGRGYTPVQSPSKLKESYTVEENDAAS
PTSKSRSPIAQPRFTREAPPSPTRGANSPETSSSLMEARAANMMAATSDAAAKLSPAQLREIREAFQVLD
RDNDGLVDKGDVSDVLVNVGQDPSAISRFFPLGGPQTINFPTFLNTLSQLLAPLSSRQELMNALAAFDED
DSGQIDVDELRDALLHTAPEEGDRPLSDREINEVLSGFTGRRAFGGKDGRGAGGGKRGEVFRYQDFVGGI
MGGTETGQATRRDA
>RAL08141.1 calmodulin [Aspergillus homomorphus CBS 101889][only 2 EF-hands]
MVGVTSNAPFRPSPLSFGSPRASPFRRPSTSNSPPQARPSTPGSSPGRGYTPVTSPSKLKESYTVADEDE
VSSPPQQNRSPIAQPRLTREVPPSPTRGAGSLDTSPVMMATKATHMMAASSDAAAQLSPAQLREIREAFQ
VLDRDNDGFVNKDDVADVLVNVGQDASALSQFFPPGGPSTINFPTFLNTLSQLLAPLSTQQELLNALAAF
DEDDSGQIDVEELRDALMHTAPEDGDRPLTDREIRDVLNGFTGRRAFGGKGARGTGGSKRTEVFRYQEFV
SGLVGGTETNQSTRRDA
>GAT26062.1 calmodulin [Aspergillus luchuensis] [only 2 EF-hands]
MARKMKDTDSEEEIREAFKVFDRDNNGFISAAELRHVMTSIGEKLTDDEVDEMIREADQDGDGRIDYNEF
VQLMMQK
>GAT26063.1 calmodulin [Aspergillus luchuensis][only 2 EF-hands]
MADSLTEEQVSEYKEAFSLFDKDGDGQITTKELGTVMRSLGQNPSESELQDMINEVDADNNGTIDFPGM
>KNG83875.1 calmodulin, partial [Aspergillus nomiae NRRL 13137] [only 2-EF hands]
VTSNTPFKPSPLSFSSPRASPFRRPSTPNSPPTGITPGSSPSRGYTPVVSPSKLNQSYTIEHEDASPTSR
ERIPQPRFSRESPSASPTRGANSPDRSPRMGVRSMGMTAGSSDAASKLAPAQLREIREAFQVLDRDNDGS
VNKDDVADVLVNVGQDPSMLSDFFPPGSPETINFPTFLNILSGLLAPLSSRQELVNALAAFDEDDSGQIN
VGELRDALLHTTPDEGELPLTEREINEVLNGFTGRRAFGAKSSKGPGGGKRGEVFRYPEFVDGVLGGTQN
GQANGRQEA
>EGE84727.2 calmodulin [Blastomyces dermatitidis ATCC 18188][only 2 EF-hands]
MVTPNTTPYKPSPLSFGSPRTSPFRRPSVAAPNTGIRPNTPGSPGSKGPTTPVQSPSKLKQSHIAEDGSV
FSDSQISPLDSVRREITSSPTRASHRQNESTSSMMGSKLPERSVANGDTLSRLPQAQLREMREAFQVLDR
DNDGKVNREDVADILLNLGRQDSSSAATSLYFPSGGPQTLNLHTYLNSIANLLAPLSSPQELLNAFAAFD
EDDSGQIDMDELRDALLNTSPDADEIPLTEREVREVVNGFTGRRAFGAKGAEPGGFGGAGKRSEVFRYQE
FVESLTGGTAIASGVGQGHDNKRDNE
>EGE84727.2 calmodulin [Blastomyces dermatitidis ATCC 18188]
MVTPNTTPYKPSPLSFGSPRTSPFRRPSVAAPNTGIRPNTPGSPGSKGPTTPVQSPSKLKQSHIAEDGSV
FSDSQISPLDSVRREITSSPTRASHRQNESTSSMMGSKLPERSVANGDTLSRLPQAQLREMREAFQVLDR
DNDGKVNREDVADILLNLGRQDSSSAATSLYFPSGGPQTLNLHTYLNSIANLLAPLSSPQELLNAFAAFD
EDDSGQIDMDELRDALLNTSPDADEIPLTEREVREVVNGFTGRRAFGAKGAEPGGFGGAGKRSEVFRYQE
FVESLTGGTAIASGVGQGHDNKRDNE
