# Supplementary material for: Fungal genomes: suffering with functional annotation errors
Source: IMA Fungus. 2021 Nov 1;12:32. doi: 10.1186/s43008-021-00083-x (PMC8559351; doi:10.1186/s43008-021-00083-x)
Supplement: Supplementary file 4 — Additional file 4. Fungal calmodulin-like (CML) proteins. CML proteins are assumed to contain four calcium binding EF-hands. The fungal CMLs, however, were found to contain two, three, or four calcium binding EF-hands. [file 43008_2021_83_MOESM4_ESM.txt]

Supplementary File 4. 
Calmodulin-like (CML) proteins of fungi. The CML proteins were supposed to contain four calcium binding EF-hands
However, the CMLs were found to contain two, three, or four calcium binding EF-hands.

>ORX81244.1 calmodulin-like protein [Anaeromyces robustus]
MEADQLTEEQIAEFKEAFSLFDKDGDGSITTKELGTVMRSLGQNPTEAELQDMINEVDADGNGNIDFPEF
LTMMARKMKDTDSEEEIKEAFKVFDKDGNGFISAAELRHVMTNLGEKLTDEEVDEMIREADIDGDGQINY
EEFVKMMMSKFLTAFSSLNTVRQPSRANTNPITDPNRIG
>GAO83098.1 calmodulin-like protein 5 [Aspergillus udagawae] [only 2 EF-hands]
MPRYTREEIKKWKEVFSKINTDGDRYITPEELVEAAKRDGEEMTKEDAADFIKDFDTNGNGKIEFSEFIK
ALGERTA
>KEQ77625.1 calmodulin-like protein [Aureobasidium namibiae CBS 147.97]
MSAHQRRPSMAENLTPEQIQELKEVFNVFDKDGNGNITVDELGEVMRSLGQEPSQTELEDILNEIDKDGS
GSIEFDEFLSMMGRKVQQADSESELRAAFAVFDRDGSGTISAEELRNVMKSIGENLSDSEIDEMIKEADA
NGDGNIDYDEFVKIMSV
>CAX39816.1 calmodulin-like myosin light chain, putative [Candida dubliniensis CD36]
MSQNTKTYRDAFALFDKKGTGKIPVEHLGDLLRSVGQNPTLAEIADLQKTIKGSEFDFETYQEIINRPDG
FKPLGLPEDYIKGFQVFDKDHTGYIGVGELRYILTSIGEKLTDSEVDELLKGVNVTSDGNVDYVEFVKSI
LDQ
>OBZ87494.1 putative calmodulin-like protein 6 [Choanephora cucurbitarum]
MNIYQSLGITHEEFETLQEAFKLYDVEQKGYISTEQFSDILTSLGIITQPQQIAHIVDAADIDHDNKIGF
HEFVLAMFNYLPXQPEEYEATYSSILSEKNSDEEEIMSLFRFFDLDHDGRISQKELEQAMKRLDARLTPH
ELKEMMITADTNRDGFVDFDEFKNLLPPL
>KIY65364.1 calmodulin-like protein [Cylindrobasidium torrendii FP15055 ss-10][only 3 EF-hands]
MRSLGQNPSESDLHDMINEVDSDGNGTIDFTEFLHMMSQRVRTEDTEEELRQAFKVFDKDGSGSISRVEL
EQVMKSLGENLSGVELDAMIKEADVDGNGTIDYKEFVKMMTSP
>XP_009552612.1 calmodulin-like protein [Heterobasidion irregulare TC 32-1]
MADQLSELTPWNTEQISEFKEAFSLFDKDGDGTITTKELGTVMRSLGQNPTEAELQDMINEVDADGNGTI
DFPEFLTMMARKMRDTDSEEEIKEAFKVFDKDGNGYISAAELRHVMTNLGEKLSDTEVDEMIREADVDGD
GQINYDGSYR
>ORZ27883.1 calmodulin-like protein 5 [Lobosporangium transversale]
MTRADFTESQIVNIKMQFKSMDKDGDGSITEGEFLDALKSSNRNPDEYDLQAFFNRADKNRDGRITFNEF
LDACHELGLGRDCDPTGQPTKKSQKEIDAIFKAFDLDGNGYISPQELKQVMAKQGDYLSKEEIKEMIDAA
DTNRDGQIDREEFARMV
>GAN09037.1 calmodulin-like [Mucor ambiguus]
MNQNNYYRQLGLSDEELDTLKEAFQLYDVKKNGYISTEQFSHILLELGIVDSGSEAQDQQLAHIIQSADI
NHDNKIDFNEFVLAMFHYMPHNACPQQQQINYNSQQQVFSEKDTNDEELMACFQFFDQDHDGRISQKELE
QVMIRFDTHLTPRELKEMMSTADINRDGFIDFEEFKQLLPPL
>GAN10979.1 calmodulin-like isoform 1 [Mucor ambiguus]
MMLEETREAFMLFDKDNNGTIDTSELGAVMRSLNMNPTDTELKDMINEVDGNGNGSIEFEEFVAMLSRKR
RGSEIQEEIKETFRVFDRDGNGYISESELRHIMASVGEKLTEDELNVMLREADVDGDGQINYEEFCYLAN
SCTLVLFSTGKIEAK
>GAN11009.1 calmodulin-like isoform 1 [Mucor ambiguus]
MMLEETREAFMLFDKDNNGTIDTSELGAVMRSLNMNPTDTELKDMINEVDGNGNGSIEFEEFVAMLSRKR
RGSEIQEEIKETFRVFDRDGNGYISESELRHIMASVGEKLTEDELNVMLREADVDGDGQINYEEFCYLAN
SCTLVLFSTGKIEAK
>XP_018074514.1 calmodulin-like protein [Phialocephala scopiformis]
MGNSLTVDQMAKIKAFTREQVEEFKRVFTLVDKNNDGNITTTSLGSVMRSLGQTPTDAELLDIINEADTD
HDGTIDFPEFLAMMATKSKAVDTEAEIRAAFTVFDRNGDGVISAAELREVMASIGEKLTDAEVEEIVREV
DRDGDGGIDFEEFLQVLNRT
>CUA70020.1 Putative calmodulin-like protein 6 [Oryza sativa Japonica Group] [Rhizoctonia solani]
MAAHLKPEQLEELRDAFLIFDKNGDGQITTTELSSLLHALSTPIQDIEAILAQADANEDGALDLGEFLLL
MGERLNSGQKTDRELKDIFERFDRDGSGTIEKAELGKVVASLGDKLTDQELGMIMREVDTDGDGRVSFEG
MFPGLFSVWLNNTMGVQNLPG
>RCH90477.1 calmodulin-like 3 [Rhizopus azygosporus] [only 3 EF-hands]
MTNSTTSTTASIEVKDYTISQAEINHFKEKYESISGGHGITVEILKELYRIAQVEIPDEQELHAQIRAAD
SKGHGKVGYGDFLNVMKKQYQINAEEGASKVFQLLDTDNDGLIGGDDLKRGVALFGDNVSAEEIREMLYS
ADIDGDGLISYEEFLKIMTPCKVNGQTI
