# Supplementary material for: Fungal genomes: suffering with functional annotation errors
Source: IMA Fungus. 2021 Nov 1;12:32. doi: 10.1186/s43008-021-00083-x (PMC8559351; doi:10.1186/s43008-021-00083-x)
Supplement: Supplementary file 5 — Additional file 5. Fungal protein sequences annotated with the term “selenocysteine/selenoprotein”. Notably, none of the designated selenoprotein were found to possess any selenocysteine (U) amino acids. [file 43008_2021_83_MOESM5_ESM.txt]

Supplementary File 5: Data showing fungal protein sequences associated with term "selenocysteine/selenoprotein". But none of a selenoprotein was found to contain selenocystein (U)amino acids in it.

>RII23166.1 selenoprotein W family protein [Alternaria sp. MG1]
>SJL05300.1 related to selenocysteine lyase [Armillaria ostoyae]
>KZZ97291.1 selenoprotein domain protein [Ascosphaera apis ARSEF 7405]
>PIG83839.1 selenoprotein domain protein [Aspergillus arachidicola]
>XP_001269640.1 selenoprotein W family protein [Aspergillus clavatus NRRL 1]
>EAW23248.1 selenoprotein W family protein [Aspergillus fischeri NRRL 181]
>RAQ45266.1 selenoprotein domain protein [Aspergillus flavus]
>CBF84108.1 TPA: selenoprotein domain protein (AFU_orthologue; AFUA_1G05220) [Aspergillus nidulans FGSC A4]
>KNG82121.1 selenoprotein domain protein, partial [Aspergillus nomius NRRL 13137]
>OOO10153.1 SelT/selW/selH selenoprotein [Aspergillus oryzae]
>PWY95661.1 putative seleno protein, partial [Aspergillus sclerotioniger CBS 115572]
>EGE83322.1 SelT/selW/selH selenoprotein domain-containing protein [Blastomyces dermatitidis ATCC 18188]
>EGE85834.1 selenocysteine lyase [Blastomyces dermatitidis ATCC 18188]
>OAT03896.1 selenocysteine lyase [Blastomyces gilchristii SLH14081]
>OAT13924.1 selT/selW/selH selenoprotein domain-containing protein [Blastomyces gilchristii SLH14081]
>EIF46009.1 selenoprotein domain protein [Brettanomyces bruxellensis AWRI1499]
>EIF47191.1 cysteine desulfurase selenocysteine lyase [Brettanomyces bruxellensis AWRI1499]
>XP_007720628.1 selenocysteine lyase [Capronia coronata CBS 617.96]
>EXJ79047.1 selenocysteine lyase [Capronia epimyces CBS 606.96]
>OCT54138.1 selenoprotein domain protein [Cladophialophora carrionii]
>EXJ53587.1 selenocysteine lyase [Cladophialophora psammophila CBS 110553]
>EXJ65316.1 selenocysteine lyase [Cladophialophora yegresii CBS 114405]
>CCE31852.1 related to selenocysteine lyase [Claviceps purpurea 20.1]
>KMU86647.1 selenoprotein O [Coccidioides immitis H538.4]
>EXF86295.1 selT/selW/selH selenoprotein domain-containing protein [Colletotrichum fioriniae PJ7]
>EQB44906.1 selT/selW/selH selenoprotein domain-containing protein [Colletotrichum gloeosporioides Cg-14]
>XP_008092581.1 selT/selW/selH selenoprotein domain-containing protein [Colletotrichum graminicola M1.001]
>CCF45223.1 selT/selW/selH selenoprotein domain-containing protein [Colletotrichum higginsianum]
>OHW89997.1 selenoprotein w-like protein [Colletotrichum incanum]
>KXH47531.1 selT/selW/selH selenoprotein domain-containing protein [Colletotrichum nymphaeae SA-01]
>ENH78394.1 selenoprotein domain-containing protein [Colletotrichum orbiculare MAFF 240422]
>OHF02707.1 selT/selW/selH selenoprotein domain-containing protein [Colletotrichum orchidophilum]
>KXH48248.1 selT/selW/selH selenoprotein domain-containing protein [Colletotrichum salicis]
>KXH30805.1 selT/selW/selH selenoprotein domain-containing protein [Colletotrichum simmondsii]
>KDN68746.1 putative selT/selW/selH selenoprotein domain-containing protein [Colletotrichum sublineola]
>KZL71107.1 selT/selW/selH selenoprotein domain-containing protein [Colletotrichum tofieldiae]
>EAU84586.1 selenoprotein W [Coprinopsis cinerea okayama7#130]
>EAU90685.1 selenocysteine lyase [Coprinopsis cinerea okayama7#130]
>OAA48292.1 selenoprotein domain protein [Cordyceps brongniartii RCEF 3172]
>OAA73901.1 selenoprotein domain protein [Cordyceps fumosorosea ARSEF 2679]
>EGX97136.1 selenoprotein domain protein [Cordyceps militaris CM01]
>ODN78124.1 selenoprotein W [Cryptococcus depauperatus CBS 7841]
>KIR46722.1 selenoprotein W [Cryptococcus gattii CA1280]
>AUB27243.1 selenoprotein W [Cryptococcus neoformans var. grubii]
>KKY33804.1 putative selenoprotein domain-containing protein [Diaporthe ampelina]
>KKY37663.1 putative trna selenocysteine-associated protein 1 [Diaporthe ampelina]
>POS76335.1 selT/selW/selH selenoprotein domain-containing protein [Diaporthe helianthi]
>KLJ07804.1 selenocysteine lyase [Emmonsia parva UAMH 139]
>EMR71101.1 putative selenoprotein domain-containing protein [Eutypa lata UCREL1]
>KEF53839.1 selenocysteine lyase [Exophiala aquamarina CBS 119918]
>XP_009152347.1 selenocysteine lyase [Exophiala dermatitidis NIH/UT8656]
>XP_009154433.1 selenoprotein W-like protein [Exophiala dermatitidis NIH/UT8656]
>XP_009158139.1 selenocysteine lyase [Exophiala dermatitidis NIH/UT8656]
>KIY46833.1 selenocysteine lyase [Fistulina hepatica ATCC 64428]
>SCN64474.1 related to selenocysteine lyase [Fusarium fujikuroi]
>SCN65553.1 related to selenoprotein domain protein [Fusarium fujikuroi]
>SCO06085.1 related to selenocysteine lyase [Fusarium fujikuroi]
>KPA45377.1 selenoprotein w [Fusarium langsethiae]
>RGP78135.1 seleno w [Fusarium longipes]
>CVK88666.1 related to selenoprotein domain protein [Fusarium mangiferae]
>CVK98940.1 related to selenocysteine lyase [Fusarium mangiferae]
>CVL03485.1 related to selenocysteine lyase [Fusarium mangiferae]
>RFN52204.1 selenoprotein w-like protein [Fusarium sp. FIESC_12]
>RFN53421.1 selenocysteine lyase [Fusarium sp. FIESC_12]
>RGP59274.1 selenoprotein wlike protein [Fusarium sporotrichioides]
>EJT72352.1 tRNA selenocysteine-associated protein 1 [Gaeumannomyces tritici R3-111a-1]
>EFX00548.1 selenoprotein domain containing protein [Grosmannia clavigera kw1407]
>EEH11267.1 selenoprotein domain-containing protein [Histoplasma capsulatum G186AR]
>ODV69522.1 cysteine desulfurase selenocysteine lyase [Hyphopichia burtonii NRRL Y-1933]
>OCF21530.1 selenoprotein W [Kwoniella bestiolae CBS 10118]
>OBR85672.1 selenoprotein W [Kwoniella dejecticola CBS 10117]
>EHA46877.1 tRNA selenocysteine-associated protein 1 [Magnaporthe oryzae 70-15]
>KLU84459.1 tRNA selenocysteine-associated protein 1 [Magnaporthiopsis poae ATCC 64411]
>XP_017992935.1 selenoprotein w [Malassezia pachydermatis]
>OWP06178.1 selT/selW/selH selenoprotein domain-containing protein [Marssonina coronariae]
>XP_007815000.1 selenoprotein domain-containing protein [Metarhizium acridum CQMa 102]
>KHN99560.1 selenoprotein domain-containing protein [Metarhizium album ARSEF 1941]
>KFG86179.1 selenoprotein domain-containing protein [Metarhizium anisopliae]
>KID79857.1 selenoprotein domain-containing protein, partial [Metarhizium brunneum ARSEF 3297]
>KID90891.1 selenoprotein domain-containing protein [Metarhizium guizhouense ARSEF 977]
>KIE02848.1 selenoprotein domain-containing protein, partial [Metarhizium majus ARSEF 297]
>OAA34465.1 selenoprotein domain-containing protein [Metarhizium rileyi RCEF 4871]
>KXJ88227.1 selenocysteine lyase [Microdochium bolleyi]
>EEQ33189.1 selenoprotein domain-containing protein [Microsporum canis CBS 113480]
>GAK65018.1 selenocysteine lyase [Moesziomyces antarcticus]
>GAK66941.1 selenoprotein w-related [Moesziomyces antarcticus]
>EPB85224.1 selenoprotein W-like protein [Mucor circinelloides f. circinelloides 1006PhL]
>EFR02956.1 selenoprotein W family protein [Nannizzia gypsea CBS 118893]
>EOD48907.1 putative selenocysteine lyase protein [Neofusicoccum parvum UCRNP2]
>EPE07068.1 selenoprotein domain protein [Ophiostoma piceae UAMH 11346]
>CRL25552.1 Translation elongation factor, selenocysteine-specific [Penicillium camemberti]
>EOO04238.1 putative trna selenocysteine-associated protein 1 protein [Phaeoacremonium minimum UCRPA7]
>EOO04394.1 putative selenoprotein w family protein [Phaeoacremonium minimum UCRPA7]
>CZR54187.1 related to selenocysteine lyase [Phialocephala subalpina]
>OAQ68715.1 tRNA selenocysteine-associated protein [Pochonia chlamydosporia 170]
>OWT43264.1 selenoprotein domain protein [Pochonia chlamydosporia 170]
>OAQ89280.1 selenoprotein domain-containingprotein [Purpureocillium lilacinum]
>PWO18343.1 MHT1, Homocysteine-selenocysteine methylase (S-methylmethionine-dependent) [Pyrenophora tritici-repentis]
>CCX32917.1 Similar to selenoprotein domain-containing protein [Metarhizium anisopliae ARSEF 23]; acc. no. EFY98853 [Pyronema omphalodes CBS 100304]
>CZT23296.1 related to selenocysteine lyase [Ramularia collo-cygni]
>CZT24778.1 related to selenoprotein domain protein [Ramularia collo-cygni]
>CZT00407.1 related to selenocysteine lyase [Rhynchosporium agropyri]
>CZS89071.1 related to selenocysteine lyase [Rhynchosporium commune]
>CZT45664.1 related to selenocysteine lyase [Rhynchosporium secalis]
>GAP91126.1 putative selenoprotein W-like protein [Rosellinia necatrix]
>PQE13239.1 selT selW selH seleno domain-containing protein [Rutstroemia sp. NJR-2017a BBW]
>SSD60302.1 related to selenoprotein domain protein [Saccharomycodes ludwigii]
>ESZ93009.1 selenoprotein W family protein [Sclerotinia borealis F-4128]
>CCA72322.1 related to selenocysteine lyase [Serendipita indica DSM 11827]
>KNC98119.1 selT/selW/selH selenoprotein domain-containing protein [Spizellomyces punctatus DAOM BR117]
>KIH92189.1 selenoprotein W family protein [Sporothrix brasiliensis 5110]
>OAA58406.1 selenoprotein domain protein [Sporothrix insectorum RCEF 264]
>KJR87840.1 selenoprotein W family protein [Sporothrix schenckii 1099-18]
>EIM79453.1 selenocysteine lyase [Stereum hirsutum FP-91666 SS1]
>RKP22899.1 putative selenocysteine-specific elongation factor [Syncephalis pseudoplumigaleata]
>GAM38051.1 selenoprotein domain protein [Talaromyces cellulolyticus]
>EEA21553.1 selenoprotein domain protein [Talaromyces marneffei ATCC 18224]
>EED16867.1 selenoprotein domain protein [Talaromyces stipitatus ATCC 10500]
>RFU81675.1 seleno domain [Trichoderma arundinaceum]
>PTB65672.1 selenocysteine lyase-like protein [Trichoderma citrinoviride]
>PTB66994.1 selenocysteine lyase [Trichoderma citrinoviride]
>PON20478.1 selenoprotein W-like protein [Trichoderma gamsii]
>OPB45346.1 Homocysteine/selenocysteine methylase (S-methylmethionine-dependent) [Trichoderma guizhouense]
>PTB73740.1 selenocysteine lyase-like protein [Trichoderma longibrachiatum ATCC 18648]
>PTB76189.1 selenocysteine lyase [Trichoderma longibrachiatum ATCC 18648]
>PTB76792.1 S-methylmethionine-dependent Homocysteine/selenocysteine methylase-like protein [Trichoderma longibrachiatum ATCC 18648]
>EGR45290.1 selenocysteine lyase-like protein [Trichoderma reesei QM6a]
>EGR46785.1 S-methylmethionine-dependent Homocysteine/selenocysteine methylase-like protein, partial [Trichoderma reesei QM6a]
>EGR50130.1 selenocysteine lyase, partial [Trichoderma reesei QM6a]
>EGR51474.1 selenocysteine lyase [Trichoderma reesei QM6a]
>EGE05270.1 selenoprotein W family protein [Trichophyton equinum CBS 127.97]
>EEY22650.1 selenoprotein W family protein [Verticillium alfalfae VaMs.102]
>CDZ98005.1 selenoprotein w [Xanthophyllomyces dendrorhous]
>KJX95314.1 selenoprotein domain protein [Zymoseptoria brevis]
