# Supplementary material for: Fungal genomes: suffering with functional annotation errors
Source: IMA Fungus. 2021 Nov 1;12:32. doi: 10.1186/s43008-021-00083-x (PMC8559351; doi:10.1186/s43008-021-00083-x)
Supplement: Supplementary file 6 — Additional file 6. Fungal proteins annotated with terms related to the terpene synthesis pathway. [file 43008_2021_83_MOESM6_ESM.txt]

Supplementary File 6.
Fungal proteins with annotation name associated with terpene synthesis pathway.


>OAG26089.1 terpene synthase metal binding domain-containing protein [Alternaria alternata]
>PBK99351.1 terpene synthase [Armillaria gallica]
>PBK72268.1 terpene synthase [Armillaria solidipes]
>ODV58027.1 terpene synthase [Ascoidea rubescens DSM 1968]
>RAH67025.1 putative indole-diterpene biosynthesis protein PaxU [Aspergillus aculeatinus CBS 121060]
>RAH73698.1 terpene synthase [Aspergillus aculeatinus CBS 121060]
>PIG82153.1 terpene synthase family protein [Aspergillus arachidicola]
>PIG83355.1 indole-diterpene biosynthesis protein PaxU [Aspergillus arachidicola]
>OGM45723.1 indole-diterpene biosynthesis protein PaxU [Aspergillus bombycis]
>OGM51152.1 terpene synthase family protein [Aspergillus bombycis]
>RAH48526.1 terpene synthase [Aspergillus brunneoviolaceus CBS 621.78]
>RAH50863.1 putative indole-diterpene biosynthesis protein PaxU [Aspergillus brunneoviolaceus CBS 621.78]
>PKY04752.1 putative indole-diterpene biosynthesis protein PaxU [Aspergillus campestris IBT 28561]
>PLB41525.1 putative indole-diterpene biosynthesis protein PaxU [Aspergillus candidus]
>XP_001273061.1 terpene synthase metal binding domain protein [Aspergillus clavatus NRRL 1]
>XP_001273847.1 terpene synthase metal binding domain protein [Aspergillus clavatus NRRL 1]
>XP_025542464.1 indole-diterpene biosynthesis protein PaxU [Aspergillus costaricaensis CBS 115574]
>XP_025545100.1 terpene synthase metal binding domain protein [Aspergillus costaricaensis CBS 115574]
>PYH87533.1 terpene synthase family protein [Aspergillus ellipticus CBS 707.79]
>PWY85180.1 indole-diterpene biosynthesis protein PaxU [Aspergillus eucalypticola CBS 122712]
>RAK74851.1 putative indole-diterpene biosynthesis protein PaxU [Aspergillus fijiensis CBS 313.89]
>RAK80436.1 terpene synthase [Aspergillus fijiensis CBS 313.89]
>EAW23822.1 terpene synthase metal binding domain protein [Aspergillus fischeri NRRL 181]
>RAQ41856.1 terpene synthase family protein [Aspergillus flavus]
>RAQ49515.1 indole-diterpene biosynthesis protein PaxU [Aspergillus flavus]
>PWY72257.1 terpene synthase [Aspergillus heteromorphus CBS 117.55]
>PWY79570.1 terpene synthase [Aspergillus heteromorphus CBS 117.55]
>RAL07293.1 terpene synthase [Aspergillus homomorphus CBS 101889]
>RAL12079.1 putative indole-diterpene biosynthesis protein PaxU [Aspergillus homomorphus CBS 101889]
>PYI30668.1 putative indole-diterpene biosynthesis protein PaxU [Aspergillus indologenus CBS 114.80]
>PYI30839.1 terpene synthase [Aspergillus indologenus CBS 114.80]
>RAH85152.1 terpene synthase [Aspergillus japonicus CBS 114.51]
>GAA83510.1 indole-diterpene biosynthesis protein PaxU [Aspergillus kawachii IFO 4308]
>GAA88217.1 terpene synthase metal binding domain protein [Aspergillus kawachii IFO 4308]
>GAA88449.1 terpene synthase metal-binding domain protein [Aspergillus kawachii IFO 4308]
>GAA91251.1 terpene synthase metal binding domain protein [Aspergillus kawachii IFO 4308]
>PYH52973.1 terpene synthase [Aspergillus lacticoffeatus CBS 101883]
>PYH57582.1 terpene synthase [Aspergillus lacticoffeatus CBS 101883]
>PYH57941.1 indole-diterpene biosynthesis protein PaxU [Aspergillus lacticoffeatus CBS 101883]
>PYH60753.1 terpene synthase [Aspergillus lacticoffeatus CBS 101883]
>GAT27239.1 indole-diterpene biosynthesis protein PaxU [Aspergillus luchuensis]
>GAT27728.1 terpene synthase metal binding domain protein [Aspergillus luchuensis]
>GAT27729.1 terpene synthase metal binding domain protein [Aspergillus luchuensis]
>GAT28429.1 terpene synthase metal-binding domain protein [Aspergillus luchuensis]
>GAT29770.1 terpene synthase metal binding domain protein [Aspergillus luchuensis]
>PYH36812.1 indole-diterpene biosynthesis protein PaxU [Aspergillus neoniger CBS 115656]
>PYH36936.1 terpene synthase metal binding domain protein [Aspergillus neoniger CBS 115656]
>PYH39764.1 terpene synthase metal-binding domain-containing protein [Aspergillus neoniger CBS 115656]
>CBF83096.1 TPA: terpene synthase family protein (AFU_orthologue; AFUA_5G15060) [Aspergillus nidulans FGSC A4]
>CBF87385.1 TPA: terpene synthase family protein (AFU_orthologue; AFUA_5G15060) [Aspergillus nidulans FGSC A4]
>CBF89721.1 TPA: indole-diterpene biosynthesis protein PaxU, putative (AFU_orthologue; AFUA_1G02440) [Aspergillus nidulans FGSC A4]
>KNG80405.1 terpene synthase family protein [Aspergillus nomius NRRL 13137]
>KNG83560.1 indole-diterpene biosynthesis protein PaxU [Aspergillus nomius NRRL 13137]
>PKX89737.1 putative indole-diterpene biosynthesis protein PaxU [Aspergillus novofumigatus IBT 16806]
>PKX91384.1 terpene synthase family protein [Aspergillus novofumigatus IBT 16806]
>PKX98052.1 terpene synthase metal binding domain protein [Aspergillus novofumigatus IBT 16806]
>RDK37940.1 terpene synthase [Aspergillus phoenicis ATCC 13157]
>RDK39242.1 terpene synthase [Aspergillus phoenicis ATCC 13157]
>RDK41603.1 terpene synthase [Aspergillus phoenicis ATCC 13157]
>RAH53458.1 terpene synthase family protein [Aspergillus piperis CBS 112811]
>RAH61168.1 terpene synthase metal-binding domain-containing protein [Aspergillus piperis CBS 112811]
>RAH61587.1 terpene synthase metal binding domain protein [Aspergillus piperis CBS 112811]
>RAH62076.1 indole-diterpene biosynthesis protein PaxU [Aspergillus piperis CBS 112811]
>RAH62617.1 terpene synthase metal binding domain protein [Aspergillus piperis CBS 112811]
>PYH42768.1 terpene synthase [Aspergillus saccharolyticus JOP 1030-1]
>PYI01596.1 terpene synthase [Aspergillus sclerotiicarbonarius CBS 121057]
>PYI08709.1 terpene synthase [Aspergillus sclerotiicarbonarius CBS 121057]
>PYI12161.1 terpene synthase [Aspergillus sclerotiicarbonarius CBS 121057]
>PWY95998.1 terpene synthase [Aspergillus sclerotioniger CBS 115572]
>PLB43914.1 terpene synthase metal binding domain protein [Aspergillus steynii IBT 23096]
>PLB45230.1 putative indole-diterpene biosynthesis protein PaxU [Aspergillus steynii IBT 23096]
>PLB50866.1 terpene synthase [Aspergillus steynii IBT 23096]
>PLN78766.1 putative indole-diterpene biosynthesis protein PaxU [Aspergillus taichungensis]
>GAO86201.1 monoterpene epsilon-lactone hydrolase [Aspergillus udagawae]
>PYH79649.1 terpene synthase [Aspergillus uvarum CBS 121591]
>PYH63646.1 terpene synthase metal-binding domain-containing protein [Aspergillus vadensis CBS 113365]
>PYH65454.1 indole-diterpene biosynthesis protein PaxU, partial [Aspergillus vadensis CBS 113365]
>PYH69334.1 terpene synthase metal binding domain protein [Aspergillus vadensis CBS 113365]
>PYI22974.1 terpene synthase [Aspergillus violaceofuscus CBS 115571]
>PYI24533.1 terpene synthase metal binding domain protein [Aspergillus violaceofuscus CBS 115571]
>KEQ74776.1 terpene synthase [Aureobasidium namibiae CBS 147.97]
>XP_007350381.1 terpene synthase [Auricularia subglabra TFB-10046 SS5]
>ORX92056.1 terpene synthase, partial [Basidiobolus meristosporus CBS 931.73]
>ORY06602.1 terpene synthase [Basidiobolus meristosporus CBS 931.73]
>CCU81879.1 indole-diterpene biosynthesis protein PaxU [Blumeria graminis f. sp. hordei DH14]
>GAD99796.1 terpene synthase metal binding domain protein [Byssochlamys spectabilis No. 5]
>KZP01638.1 terpene synthase [Calocera viscosa TUFC12733]
>OCK92747.1 indole-diterpene biosynthesis protein-like protein PaxU [Cenococcum geophilum 1.58]
>OVF08044.1 putative terpene cyclase/mutase [Clavispora lusitaniae]
>ORY08219.1 indole-diterpene biosynthesis protein-like protein PaxU [Clohesyomyces aquaticus]
>PIA15429.1 terpene synthase [Coemansia reversa NRRL 1564
>RDW78382.1 terpene cyclase family member [Coleophoma crateriformis]
>RDW84763.1 terpene cyclase family member protein [Coleophoma cylindrospora]
>EXF85564.1 terpene synthase family protein [Colletotrichum fioriniae PJ7]
>XP_008096832.1 terpene synthase family protein [Colletotrichum graminicola M1.001]
>XP_008097838.1 terpene synthase metal binding domain-containing protein [Colletotrichum graminicola M1.001]
>OHW92442.1 terpene synthase family protein [Colletotrichum incanum]
>OHW98453.1 indole-diterpene biosynthesis protein [Colletotrichum incanum]
>OHW99621.1 terpene synthase family protein [Colletotrichum incanum]
>ENH77019.1 terpene synthase family protein [Colletotrichum orbiculare MAFF 240422]
>ENH85749.1 terpene synthase family protein [Colletotrichum orbiculare MAFF 240422]
>ENH89021.1 terpene synthase metal binding domain protein [Colletotrichum orbiculare MAFF 240422]
>KXH27016.1 terpene synthase family protein [Colletotrichum salicis]
>KXH44037.1 terpene synthase family protein [Colletotrichum simmondsii]
>KDN72255.1 putative terpene synthase metal binding domain-containing protein [Colletotrichum sublineola]
>KZL63627.1 terpene synthase family protein [Colletotrichum tofieldiae]
>KZL67089.1 terpene synthase [Colletotrichum tofieldiae]
>KZL78201.1 indole-diterpene biosynthesis protein [Colletotrichum tofieldiae]
>KXN69630.1 terpene synthase [Conidiobolus coronatus NRRL 28638]
>OIW22481.1 terpene synthase [Coniochaeta ligniaria NRRL 30616]
>OIW30177.1 terpene synthase [Coniochaeta ligniaria NRRL 30616]
>OIW31000.1 terpene synthase [Coniochaeta ligniaria NRRL 30616]
>EIW77061.1 terpene synthase [Coniophora puteana RWD-64-598 SS2]
>EIW79190.1 terpene synthase [Coniophora puteana RWD-64-598 SS2]
>EIW83595.1 terpene synthase [Coniophora puteana RWD-64-598 SS2]
>EAU85264.1 terpene synthase [Coprinopsis cinerea okayama7#130]
>PSN63824.1 terpene synthase [Corynespora cassiicola Philippines]
>PSN66566.1 indole-diterpene biosynthesis protein-like protein PaxU [Corynespora cassiicola Philippines]
>PSN74105.1 indole-diterpene biosynthesis protein-like protein PaxU [Corynespora cassiicola Philippines]
>XP_018282799.1 terpene synthase [Cutaneotrichosporon oleaginosum]
>KIY70790.1 terpene synthase [Cylindrobasidium torrendii FP15055 ss-10]
>KZT70711.1 terpene synthase [Daedalea quercina L-15889]
>KKY29546.1 putative terpene synthase metal binding domain-containing protein [Diaporthe ampelina]
>KKY30349.1 putative sesquiterpene cyclase [Diaporthe ampelina]
>KKY30693.1 putative terpene synthase [Diaporthe ampelina]
>KKY32392.1 putative terpene synthase metal binding domain protein [Diaporthe ampelina]
>KKY33775.1 putative terpene synthase family protein [Diaporthe ampelina]
>XP_020126298.1 sesquiterpene cyclase protein [Diplodia corticola]
>XP_020128106.1 terpene synthase [Diplodia corticola]
>XP_020128505.1 terpene synthase [Diplodia corticola]
>XP_020131323.1 terpene synthase metal binding domain protein [Diplodia corticola]
>XP_020132312.1 terpene synthase metal binding domain protein [Diplodia corticola]
>OMP86116.1 Monoterpene epsilon-lactone hydrolase [Diplodia seriata]
>KYK60562.1 terpene cyclase [Drechmeria coniospora]
>KOS19501.1 Monoterpene epsilon-lactone hydrolase [Escovopsis weberi]
>EMR63114.1 putative terpene synthase family protein [Eutypa lata UCREL1]
>EMR63449.1 putative terpene synthase metal-binding domain protein [Eutypa lata UCREL1]
>EMR64623.1 putative indole-diterpene biosynthesis protein [Eutypa lata UCREL1]
>EMR64669.1 putative sesquiterpene cyclase protein [Eutypa lata UCREL1]
>EMR65120.1 putative terpene synthase metal binding domain protein [Eutypa lata UCREL1]
>EMR67601.1 putative indole-diterpene biosynthesis protein [Eutypa lata UCREL1]
>KZV84909.1 terpene synthase, partial [Exidia glandulosa HHB12029]
>KZV87921.1 putative terpene cyclase [Exidia glandulosa HHB12029]
>KZV91755.1 putative terpene cyclase [Exidia glandulosa HHB12029]
>KZV99788.1 putative terpene cyclase [Exidia glandulosa HHB12029]
>KZP26633.1 terpene synthase [Fibularhizoctonia sp. CBS 109695]
>KIY52935.1 terpene synthase [Fistulina hepatica ATCC 64428]
>EJD07500.1 terpene synthase [Fomitiporia mediterranea MF3/22]
>SCN80376.1 related to terpene synthase [Fusarium fujikuroi]
>KPA35144.1 terpene synthase metal--containing protein [Fusarium langsethiae]
>KPA39606.1 terpene synthase [Fusarium langsethiae]
>KPA40613.1 terpene synthase metal-containing protein [Fusarium langsethiae]
>KPA41272.1 terpene synthase metal protein [Fusarium langsethiae]
>KPA42163.1 terpene synthase metal protein [Fusarium langsethiae]
>RGP69189.1 terpene synthase metal-containing [Fusarium longipes]
>RGP74238.1 monoterpene epsilon-lactone hydrolase [Fusarium longipes]
>CVK83843.1 related to terpene synthase [Fusarium mangiferae]
>RFN44529.1 terpene synthase metal-containing protein [Fusarium sp. FIESC_12]
>RFN53563.1 monoterpene epsilon-lactone hydrolase [Fusarium sp. FIESC_12]
>RGP61196.1 terpene synthase [Fusarium sporotrichioides]
>RGP74080.1 terpene synthase metal-containing [Fusarium sporotrichioides]
>RGP75337.1 monoterpene epsilon-lactone hydrolase [Fusarium sporotrichioides]
>PIL22359.1 terpene synthase [Ganoderma sinense ZZ0214-1]
>PIL22360.1 terpene synthase [Ganoderma sinense ZZ0214-1]
>PIL22361.1 terpene synthase [Ganoderma sinense ZZ0214-1]
>PIL22415.1 terpene synthase [Ganoderma sinense ZZ0214-1]
>PIL23378.1 terpene synthase [Ganoderma sinense ZZ0214-1]
>PIL24516.1 terpene synthase [Ganoderma sinense ZZ0214-1]
>PIL24732.1 terpene synthase [Ganoderma sinense ZZ0214-1]
>PIL25144.1 terpene synthase [Ganoderma sinense ZZ0214-1]
>PIL25567.1 terpene synthase [Ganoderma sinense ZZ0214-1]
>PIL25583.1 terpene synthase [Ganoderma sinense ZZ0214-1]
>PIL25584.1 terpene synthase [Ganoderma sinense ZZ0214-1]
>PIL26225.1 terpene synthase [Ganoderma sinense ZZ0214-1]
>PIL28258.1 terpene synthase [Ganoderma sinense ZZ0214-1]
>PIL33456.1 terpene synthase [Ganoderma sinense ZZ0214-1]
>PIL34571.1 terpene synthase [Ganoderma sinense ZZ0214-1]
>PIL35630.1 terpene synthase [Ganoderma sinense ZZ0214-1]
>PIL35634.1 terpene synthase [Ganoderma sinense ZZ0214-1]
>PIL35772.1 terpene synthase [Ganoderma sinense ZZ0214-1]
>PIL35773.1 terpene synthase [Ganoderma sinense ZZ0214-1]
>PIL37064.1 terpene synthase [Ganoderma sinense ZZ0214-1]
>PIL37664.1 terpene synthase [Ganoderma sinense ZZ0214-1]
>PIL37676.1 terpene synthase [Ganoderma sinense ZZ0214-1]
>PIL37688.1 terpene synthase [Ganoderma sinense ZZ0214-1]
>PIL37690.1 terpene synthase [Ganoderma sinense ZZ0214-1]
>PIL37701.1 terpene synthase [Ganoderma sinense ZZ0214-1]
>PIL37703.1 terpene synthase [Ganoderma sinense ZZ0214-1]
>PIL37706.1 terpene synthase [Ganoderma sinense ZZ0214-1]
>PIL37716.1 terpene synthase [Ganoderma sinense ZZ0214-1]
>EMD31537.1 terpene cyclase [Gelatoporia subvermispora B]
>EMD31538.1 terpene cyclase [Gelatoporia subvermispora B]
>EMD31539.1 terpene cyclase [Gelatoporia subvermispora B]
>EMD35700.1 terpene cyclase, partial [Gelatoporia subvermispora B]
>EMD36641.1 terpene cyclase [Gelatoporia subvermispora B]
>EMD37936.1 terpene cyclase [Gelatoporia subvermispora B]
>EPQ50628.1 terpene synthase [Gloeophyllum trabeum ATCC 11539]
>OCL02228.1 terpene synthase [Glonium stellatum]
>OCL04271.1 indole-diterpene biosynthesis protein-like protein PaxU [Glonium stellatum]
>KXS11604.1 terpene synthase [Gonapodya prolifera JEL478]
>OBZ79053.1 Monoterpene epsilon-lactone hydrolase [Grifola frondosa]
>EFX04702.1 terpene synthase metal-binding domain containing protein [Grosmannia clavigera kw1407]
>EFX05005.1 indole-diterpene biosynthesis protein [Grosmannia clavigera kw1407]
>OBA26575.1 terpene synthase [Hanseniaspora valbyensis NRRL Y-1626]
>ORX43027.1 terpene synthase [Hesseltinella vesiculosa]
>XP_009547254.1 putative terpene cyclase [Heterobasidion irregulare TC 32-1]
>XP_009547563.1 putative terpene cyclase [Heterobasidion irregulare TC 32-1]
>XP_009547925.1 non-plant terpene cyclase class 1 [Heterobasidion irregulare TC 32-1]
>XP_009549012.1 putative terpene cyclase [Heterobasidion irregulare TC 32-1]
>XP_009550152.1 terpene cyclase nonplant C1 [Heterobasidion irregulare TC 32-1]
>ODV67461.1 terpene synthase [Hyphopichia burtonii NRRL Y-1933]
>RDB19718.1 Monoterpene epsilon-lactone hydrolase [Hypsizygus marmoreus]
>EDR00891.1 mycorrhiza-induced terpene synthase [Laccaria bicolor S238N-H82]
>EDR01517.1 mycorrhiza-upregulated terpene synthase metal binding domain protein [Laccaria bicolor S238N-H82]
>EDR03026.1 terpene synthase metal binding domain protein [Laccaria bicolor S238N-H82]
>KZT09915.1 terpene synthase [Laetiporus sulphureus 93-53]
>GAW08874.1 indole-diterpene biosynthesis protein [Lentinula edodes]
>GAW08875.1 indole-diterpene biosynthesis protein [Lentinula edodes]
>GAW10264.1 terpene synthase [Lentinula edodes]
>CBX91353.1 similar to indole-diterpene biosynthesis protein PaxU [Leptosphaeria maculans JN3]
>CBX97331.1 similar to indole-diterpene biosynthesis protein PaxU [Leptosphaeria maculans JN3]
>CBY01604.1 similar to terpene synthase metal binding domain protein [Leptosphaeria maculans JN3]
>KXN88868.1 Monoterpene epsilon-lactone hydrolase [Leucoagaricus sp. SymC.cos]
>ORX70593.1 terpene synthase [Linderina pennispora]
>ORZ28656.1 terpene synthase [Lobosporangium transversale]
>KXX76843.1 Monoterpene epsilon-lactone hydrolase [Madurella mycetomatis]
>EHA58260.1 terpene synthase metal binding domain-containing protein [Magnaporthe oryzae 70-15]
>AXA50976.1 Indole-diterpene biosynthesis protein PaxU [Malassezia restricta]
>EKD17396.1 terpene synthase metal binding domain protein [Marssonina brunnea f. sp. 'multigermtubi' MB_m1]
>EKD20795.1 indole-diterpene biosynthesis protein PaxU [Marssonina brunnea f. sp. 'multigermtubi' MB_m1]
>XP_007808188.1 indole-diterpene biosynthesis protein PaxU, putative [Metarhizium acridum CQMa 102]
>XP_007812054.1 terpene synthase metal-binding domain-containing protein [Metarhizium acridum CQMa 102]
>KHN93735.1 terpene synthase family protein [Metarhizium album ARSEF 1941]
>KFG77771.1 terpene synthase metal-binding domain-containing protein [Metarhizium anisopliae]
>KFG83285.1 putative indole-diterpene biosynthesis protein PaxU [Metarhizium anisopliae]
>KFG84812.1 terpene synthase metal binding domain protein [Metarhizium anisopliae]
>KID60519.1 terpene synthase metal-binding domain-containing protein, partial [Metarhizium brunneum ARSEF 3297]
>KID63054.1 terpene synthase metal-binding domain-containing protein, partial [Metarhizium brunneum ARSEF 3297]
>KID81182.1 terpene synthase metal-binding domain-containing protein [Metarhizium guizhouense ARSEF 977]
>KID81896.1 BcSTC4, sesquiterpene cyclase [Metarhizium guizhouense ARSEF 977]
>KID89999.1 terpene synthase family protein, partial [Metarhizium majus ARSEF 297]
>KID93366.1 BcSTC4, sesquiterpene cyclase, partial [Metarhizium majus ARSEF 297]
>KID93759.1 terpene synthase family protein, partial [Metarhizium majus ARSEF 297]
>KID95099.1 terpene synthase metal-binding domain-containing protein, partial [Metarhizium majus ARSEF 297]
>EXU97225.1 terpene synthase [Metarhizium robertsii]
>EXU99643.1 terpene synthase [Metarhizium robertsii]
>EXV00315.1 terpene synthase [Metarhizium robertsii]
>EXV00358.1 terpene synthase [Metarhizium robertsii]
>RKP29715.1 terpene synthase [Metschnikowia bicuspidata]
>KZZ92810.1 terpene synthase metal-binding domain containing protein [Moelleriella libera RCEF 2490]
>OAA33414.1 BcDTC1, diterpene cyclase [Moelleriella libera RCEF 2490]
>GAK64144.1 terpene synthase [Moesziomyces antarcticus]
>KTB44945.1 putative terpene synthase [Moniliophthora roreri]
>KTB45873.1 putative terpene synthase [Moniliophthora roreri]
>RPB08450.1 terpene synthase [Morchella conica CCBAS932]
>OAQ24092.1 terpene synthase [Mortierella elongata AG-77]
>GAN03698.1 terpene synthase [Mucor ambiguus]
>GAN04597.1 terpene utilization protein AtuA [Mucor ambiguus]
>GAN06704.1 terpene utilization protein AtuA [Mucor ambiguus]
>ODQ66240.1 terpene synthase [Nadsonia fulvescens var. elongata DSM 6958]
>EOD44202.1 putative terpene synthase metal binding domain protein [Neofusicoccum parvum UCRNP2]
>EOD45492.1 putative sesquiterpene cyclase protein [Neofusicoccum parvum UCRNP2]
>EOD50736.1 putative terpene synthase metal binding domain protein [Neofusicoccum parvum UCRNP2]
>EOD53116.1 putative sesquiterpene cyclase protein [Neofusicoccum parvum UCRNP2]
>KZT20330.1 terpene synthase [Neolentinus lepideus HHB14362 ss-1]
>KHE88257.1 terpene synthase [Neurospora crassa]
>EQL00327.1 terpene synthase metal-binding domain-containing protein [Ophiocordyceps sinensis CO18]
>EKV15023.1 Indole-diterpene biosynthesis protein PaxU, putative [Penicillium digitatum PHI26]
>KZV71572.1 terpene synthase [Peniophora sp. CONT]
>PVI02312.1 terpene synthase metal binding domain-containing protein [Periconia macrospinosa]
>EON96476.1 putative terpene synthase metal binding domain protein [Phaeoacremonium minimum UCRPA7]
>EON98014.1 putative terpene synthase family protein [Phaeoacremonium minimum UCRPA7]
>KKY27592.1 putative indole-diterpene biosynthesis protein [Phaeomoniella chlamydospora]
>CZR66230.1 related to indole-diterpene biosynthesis protein PaxU [Phialocephala subalpina]
>KPI42728.1 Monoterpene epsilon-lactone hydrolase [Phialophora attae]
>RMJ27884.1 Indole-diterpene biosynthesis protein PaxU [Phialosimplex sp. HF37]
>OAQ65498.1 terpene synthase [Pochonia chlamydosporia 170]
>OAQ69782.1 terpene synthase metal binding domain-containing protein [Pochonia chlamydosporia 170]
>OAQ71107.1 indole-diterpene biosynthesis protein PaxU [Pochonia chlamydosporia 170]
>OAQ72351.1 terpene synthase family, metal binding domain-containing protein [Pochonia chlamydosporia 170]
>OAQ73091.1 terpene synthase family, metal binding domain-containing protein [Pochonia chlamydosporia 170]
>VBB81416.1 Putative terpene Cyclase [Podospora comata]
>OAF60133.1 terpene cyclase [Pseudogymnoascus destructans]
>OAF63313.2 terpene cyclase [Pseudogymnoascus destructans]
>OBT92246.1 terpene cyclase [Pseudogymnoascus verrucosus]
>OBT92950.1 terpene cyclase [Pseudogymnoascus verrucosus]
>OBT94475.1 terpene cyclase [Pseudogymnoascus verrucosus]
>OBT94708.1 terpene cyclase [Pseudogymnoascus verrucosus]
>EIN06158.1 terpene synthase [Punctularia strigosozonata HHB-11173 SS5]
>OAQ71897.1 terpene synthase family, metal binding domain-containing protein [Purpureocillium lilacinum]
>OAQ90788.1 indole-diterpene biosynthesis protein PaxU [Purpureocillium lilacinum]
>OAL45160.1 terpene synthase [Pyrenochaeta sp. DS3sAY3a]
>OAL48237.1 indole-diterpene biosynthesis protein-like protein PaxU [Pyrenochaeta sp. DS3sAY3a]
>RMZ67712.1 sesquiterpene cyclase [Pyrenophora seminiperda CCB06]
>RMZ67903.1 indole-diterpene biosynthesis [Pyrenophora seminiperda CCB06]
>RMZ68150.1 terpene synthase [Pyrenophora seminiperda CCB06]
>CCX34560.1 Similar to Monoterpene epsilon-lactone hydrolase; acc. no. Q9EX73 [Pyronema omphalodes CBS 100304]
>PAV20081.1 terpene synthase [Pyrrhoderma noxium]
>ORY42587.1 terpene synthase [Rhizoclosmatium globosum]
>PKC70318.1 terpene synthase [Rhizophagus irregularis]
>OAX33254.1 terpene synthase [Rhizopogon vinicolor AM-OR11-026]
>OAX33256.1 terpene synthase [Rhizopogon vinicolor AM-OR11-026]
>OAX38981.1 terpene synthase [Rhizopogon vinicolor AM-OR11-026]
>OAX41468.1 terpene synthase [Rhizopogon vinicolor AM-OR11-026]
>ORE16040.1 terpene synthase [Rhizopus microsporus]
>KWU42383.1 terpene synthase [Rhodotorula sp. JG-1b]
>GAP82510.1 putative terpene synthase metal binding domain protein [Rosellinia necatrix]
>GAP84914.2 putative terpene synthase family protein [Rosellinia necatrix]
>GAP85091.2 putative terpene synthase metal binding domain protein [Rosellinia necatrix]
>GAP85768.1 putative indole-diterpene biosynthesis protein [Rosellinia necatrix]
>GAP88016.1 putative terpene synthase [Rosellinia necatrix]
>GAP88424.1 putative terpene synthase [Rosellinia necatrix]
>GAP89383.1 putative indole-diterpene biosynthesis protein [Rosellinia necatrix]
>GAP89755.2 putative terpene synthase family protein [Rosellinia necatrix]
>GAP90137.1 putative indole-diterpene biosynthesis protein [Rosellinia necatrix]
>GAP92352.1 putative terpene synthase family protein [Rosellinia necatrix]
>GAP93173.2 putative terpene synthase metal binding domain protein [Rosellinia necatrix]
>PQE03725.1 indole-diterpene biosynthesis protein [Rutstroemia sp. NJR-2017a BBW]
>PQE05643.1 sesquiterpene cyclase protein [Rutstroemia sp. NJR-2017a BBW]
>ODQ50878.1 terpene synthase [Saitoella complicata NRRL Y-17804]
>RSH89382.1 terpene cyclase [Saitozyma podzolica]
>RSH92636.1 terpene cyclase [Saitozyma podzolica]
>RSH93941.1 terpene cyclase [Saitozyma podzolica]
>OCB89993.1 terpene synthase [Sanghuangporus baumii]
>ESZ95120.1 indole-diterpene biosynthesis protein PaxU [Sclerotinia borealis F-4128]
>KZS88495.1 terpene synthase [Sistotremastrum niveocremeum HHB9708]
>KZS94380.1 terpene synthase [Sistotremastrum niveocremeum HHB9708]
>KZT33897.1 putative terpene cyclase [Sistotremastrum suecicum HHB10207 ss-3]
>KZT34881.1 terpene synthase [Sistotremastrum suecicum HHB10207 ss-3]
>KZT34976.1 putative terpene cyclase [Sistotremastrum suecicum HHB10207 ss-3]
>KZT39080.1 putative terpene cyclase [Sistotremastrum suecicum HHB10207 ss-3]
>OMJ16049.1 Monoterpene epsilon-lactone hydrolase [Smittium culicis]
>OMJ24089.1 Monoterpene epsilon-lactone hydrolase [Smittium culicis]
>GBE77462.1 Monoterpene epsilon-lactone hydrolase [Sparassis crispa]
>EMF12290.1 terpene synthase [Sphaerulina musiva SO2202]
>OAL00108.1 terpene synthase metal binding domain-containing protein [Stagonospora sp. SRC1lsM3a]
>OAL04325.1 terpene synthase [Stagonospora sp. SRC1lsM3a]
>KNG47736.1 terpene synthase metal binding domain-containing protein [Stemphylium lycopersici]
>KNG48205.1 indole-diterpene biosynthesis protein [Stemphylium lycopersici]
>KNG51040.1 sesquiterpene cyclase protein [Stemphylium lycopersici]
>KNG52047.1 indole-diterpene biosynthesis protein [Stemphylium lycopersici]
>EIM86874.1 terpene synthase [Stereum hirsutum FP-91666 SS1]
>EIM88338.1 terpene synthase [Stereum hirsutum FP-91666 SS1]
>GAM40587.1 indole-diterpene biosynthesis protein [Talaromyces cellulolyticus]
>EEA22912.1 indole-diterpene biosynthesis protein PaxU, putative [Talaromyces marneffei ATCC 18224]
>EED11984.1 terpene synthase family protein [Talaromyces stipitatus ATCC 10500]
>EED15145.1 indole-diterpene biosynthesis protein PaxU, putative [Talaromyces stipitatus ATCC 10500]
>KNZ80631.1 Monoterpene epsilon-lactone hydrolase [Termitomyces sp. J132]
>POR34285.1 Indole-diterpene biosynthesis protein PaxU, putative, partial [Tolypocladium paradoxum]
>OJT03312.1 Monoterpene epsilon-lactone hydrolase [Trametes pubescens]
>RFU76139.1 terpene synthase [Trichoderma arundinaceum]
>RFU80025.1 terpene synthase [Trichoderma arundinaceum]
>EHK42298.1 terpene synthase [Trichoderma atroviride IMI 206040]
>EHK42537.1 terpene synthase [Trichoderma atroviride IMI 206040]
>EHK50926.1 terpene synthase [Trichoderma atroviride IMI 206040]
>PTB64420.1 terpene synthase [Trichoderma citrinoviride]
>PTB65503.1 terpene synthase [Trichoderma citrinoviride]
>OPB39262.1 terpene synthase [Trichoderma guizhouense]
>OPB40643.1 terpene synthase [Trichoderma guizhouense]
>OTA00344.1 terpene synthase [Trichoderma parareesei]
>EGR44655.1 terpene synthase [Trichoderma reesei QM6a]
>EHK16787.1 terpene synthase [Trichoderma virens Gv29-8]
>EHK27518.1 terpene synthase [Trichoderma virens Gv29-8]
>EFE32725.1 terpene synthase family protein [Trichophyton benhamiae CBS 112371]
>GBF65914.1 monoterpene epsilon-lactone hydrolase [Trichophyton mentagrophytes]
>EFE44823.1 terpene synthase family protein [Trichophyton verrucosum HKI 0517]
>PWW78572.1 terpene synthase [Tuber magnatum]
>RNJ52649.1 terpene cyclase [Verticillium nonalfalfae]
>EOR04689.1 Monoterpene epsilon-lactone hydrolase [Wallemia ichthyophaga EXF-994]
>EIM23592.1 terpene synthase [Wallemia mellicola CBS 633.66]
>OMH83137.1 Monoterpene epsilon-lactone hydrolase, partial [Zancudomyces culisetae]
>OMH86407.1 Monoterpene epsilon-lactone hydrolase [Zancudomyces culisetae]
>KJY01277.1 indole-diterpene biosynthesis protein PaxU [Zymoseptoria brevis]
>EGP91192.1 diterpene cyclase-like protein [Zymoseptoria tritici IPO323]
