# Supplementary material for: Fungal genomes: suffering with functional annotation errors
Source: IMA Fungus. 2021 Nov 1;12:32. doi: 10.1186/s43008-021-00083-x (PMC8559351; doi:10.1186/s43008-021-00083-x)
Supplement: Supplementary file 7 — Additional file 7. Fungal proteins with conserved WRKY domains. [file 43008_2021_83_MOESM7_ESM.txt]

Supplementary File 7

Fungal proteins with annotated name WRKY transcription factor. But none of a protein contain WRKY domain in it.


>OAD77222.1 DNA-binding WRKY transcription factor [Phycomyces blakesleeanus NRRL 1555(-)]
MNEVSCPTHESFSTYYPYTESNSNQISSNSFSSSSSSSSSTSSSAQAPRIMNSKFLGLSSSSTSASSALS
STPLTTIKSSSALSSTSTTAATTDSSQNPSFYDLQEVINQYRSQPELLKLILTSKVEEDKRRAEEAKLRA
KELDLYLHQTIPTPNNHNYHNHNHNHNRSSRHRLYSRRSHHQEEENDEEERYGHYADHEEEDRDMQSSPR
QKRRLSSLASEPSSTSSFSSLSLSSSSASSLKNYRRRSRSPLTPQTRNLHPYTHNNTPPTPPATIAHSDS
VDHHHQKRRNSAAAAMLAMGTLTLHPPSPPNNNDCASSPCFPSATLSYPSPVTDHYDIHESKHCSDNTMS
EEDNEYNEEEQYANKVNRKPIIEEEKEDEDDDEEEEEEETARLLTLSGRPRRRREMQAITKIVETREFPY
LDNFFWKNNGNTTQKKTGCKSIYYKCSNSNKGCPVNKTVTARPNGEYLIKYRGRHLLECGRVERIRDL
>OAD77578.1 DNA-binding WRKY transcription factor [Phycomyces blakesleeanus NRRL 1555(-)]
MNDFSYPATKELNKTMPLYHDGYQADRTFQSEQSPLSPDPWAESTAPDPVSCDLQDVIICYQSQPDLLKL
ILLSKVEEDKRRAEEAKLRAKELDLLLLQHSFHSLSANAFSLDAMLHLSPDQRSMLSQLQGVGSHHNRRH
SSDHNIHNTTATATNNSSMDLDDSRRDSTIGSSFDGSANSDELESSSSFSPIPATAMPSLLSMTTNLDEI
KACDSNSIVMMTFSYTQPMAGLGHPKHTITHPLSPPSYPHLGLDEPFQLDDVDPQQLLSPHPHPHSHTNS
HTHPHTHQHQNSHSHQNQLPPPPPQSSSPTQSPCGESTAQRPRRRREMQAITKIVETREHPYVDGYFWKN
NGNTIQKKTGNKSVYYKCSNSSKGCPVNKTVTWKDRGEYMIKYRGDHLVECNKVQRIVDM
>OAD78519.1 DNA-binding WRKY transcription factor [Phycomyces blakesleeanus NRRL 1555(-)]
METNTRSIFQSNNSHRHQPPSPISPGQRANDTYFNQTPEKAFSPQAYSFSLANSTNSPNYSSFTSKHSNA
SQITETRMLKQTEEPVEFFNFEKVVQEYGERPELLELILSSKVEEDRRRAEEAKLRQKEIDYILTRNKTE
IDVNQTSAPVRSWRASTGQTTTSVDQNNETDFNLLEARTNTPPSIEILGTSAPARIPSEKGSANEQPSNG
VNIPSAHLRVSSYQPYSVYNNSADSHLTESNIIRKRNSFNHPTPYPLHGGRAADPPTRESWPLSRIQPRG
PDSNTSPARRDSTRSINNLLSTFSISSSIMLPPISATSHQRISQIVFDPTQQERQNNYNLTTGPVLTPYH
ASLAISDQDKVSSSSSSSKNNLDSRCTDIEERNSTENIDSNEKTNNYECLDFGNGDYFSRLDSETQSGNI
VLPKKSIEITTPAKIPIPPTPYQINMDLVNSARPKRRRREMQNISMIIETREFPYNDEYLWKNNGNTVHR
KSGHKSIYYKCSNSSKGCSVNKTVTFKEDGEYLIKYRGQHLVEYSSKNYNKIRVSDGQCSALTSQDISRI
G
>OAD78677.1 DNA-binding WRKY transcription factor [Phycomyces blakesleeanus NRRL 1555(-)]
MSSNSPDHSGFHQKSRHSQQQSQSAATQSAATQESPGPSSFLSLERVVQQYGSRPELLELILSTKVEEDR
RRAEEAKLRRKEIDYLLHRHQSTDSSLDRPNTNTSNSNNNSNIRSWKQSSSPKSQLRSPASHHSHPSVDE
QMELAAAGGDSRQRDSRLYLPFPGRRSSLTAKTMPYSPLSPSMDYPHSQIQLSKKRHSLTHTINAFPRHA
ERLIDTLDDTFDDAHGTLCQTSRNLLSSGIPPPSPPIEATTFQPQPQPQSQAQAQAQVQVQTQAQAQAQA
QAQVQPQPQPQSQVPVQAISQGISQALVQDQDQALDQDQEHDHDHDQTKSKIQNKIRDQALEKPKTEEKL
VSKRPHHTREASPVDQTSSKRKRREMQAITTIIETREFPYNDNYLWKNNGNTVHKKTGHKSIYYKCSNSA
KGCLVNKTVTFRENGEHLIKYRGQHLNECSRIKRIIDI
